# Supplementary material for: Linear fuzzy gene network models obtained from microarray data by exhaustive search
Source: BMC Bioinformatics. 2004 Aug 10;5:108. doi: 10.1186/1471-2105-5-108 (PMC514698; doi:10.1186/1471-2105-5-108)
Supplement: Additional File 1 — Microsoft Excel spreadsheets of simulation results. See descriptive text in the workbook. [file 1471-2105-5-108-S1.xls]

## Sheet: Original Data
This table reproduces all the data from Spellman 1998 (see reference for details).
	ORF	cln3-1	cln3-2	clb	clb2-2	clb2-1	alpha	alpha0	alpha7	alpha14	alpha21	alpha28	alpha35	alpha42	alpha49	alpha56	alpha63	alpha70	alpha77	alpha84	alpha91	alpha98	alpha105	alpha112	alpha119	cdc15	cdc15_10	cdc15_30	cdc15_50	cdc15_70	cdc15_80	cdc15_90	cdc15_100	cdc15_110	cdc15_120	cdc15_130	cdc15_140	cdc15_150	cdc15_160	cdc15_170	cdc15_180	cdc15_190	cdc15_200	cdc15_210	cdc15_220	cdc15_230	cdc15_240	cdc15_250	cdc15_270
SIC1	YLR079W	0.29	0.34		-0.27	-0.34		-0.66	0.1	-0.57	-0.21	-0.45	-0.42	-0.77	-0.53	-0.47	0.81	1.41	1.01	0.68	0.21	-0.04	-0.09	-0.28	0.27		1.48	1.86	-0.17	-0.72	-1.56	-0.74	-1.85	-0.05	0.06	1.8	0.13	0.87	-0.08	-0.15	-1.45	-0.54	-1.03	-0.56	-0.42	0.45	-0.4	1.63	1
CLB2	YPR119W	-1.09	-0.69		2.49	3.47		-2.36		-1.96	-2.29	-1.36	0.4	1.09	1.54	1.5	0.92	0.05	-0.23	-0.42	-0.29	0.12	0.73	1.35	1.2		0.55	-1.03	-1.74	0.42	0.71	0.25	1.15	1.24	0.72	-0.24	-1.24	-1.03	-1.15	-0.39	-0.15	0.64	0.56	0.93	0.66	1.2	-0.07	-0.17	-0.91
CLB5	YPR120C	1.48	1.74		-0.6	-0.15		-0.98	-0.38	0.92	0.97	0.26	-0.09	-0.18	-0.4	-0.35	-0.33	0.7	0.61	0.31	-0.23	0.1	-0.2	-0.21	-0.5		0.02	1.08	0.72	0.08	-0.53	-0.86	-0.58	-1.02	-0.4	0.52	0.71	0.96	0.7	0.25	0.37	-0.49	-0.36	-0.91	0.02	0.08	0.24	-0.11	-0.16
CDC20	YGL116W	-0.25	-1.09		1.61	1.93		-0.19	-0.19	-0.49	-0.77	-0.31	-0.61	-0.03	0.48	0.93	0.53	0.11	0.17	-0.51	-0.4	0.08	-0.12	0.56	0.74		0.56	-0.64	-1.64	-0.31	-0.81	0.81	0.62	1.48	0.26	0.61	-0.56	-0.88	-0.88	-0.61	0.4	0.36	-0.91	0.91	-0.23	0.29	-0.21	0.91	0.26
CLN3	YAL040C	3.43	2.75		0.36	0.72		1.04	0.19	0.47	-1.03	-0.63	-0.68	0.1	-0.02	0.53	0.68	0.51	-0.2	-0.34	-0.59	-0.31	-0.25	0.11	0.44		0.49	0.62	0.05	-0.13	0.02	0.04	-0.14	0.24	0.91	0.42	0.58	-0.2	0.03	-0.38	-0.31	-0.56	0.17	-0.3	0.36	-0.26	0.11	-0.5	-0.66
HCT1	YGL003C	-0.2	-0.42		-0.62	0.26		0.19	-0.01	-0.04	-0.26		-0.08	0.19	0.1	0	0.13	-0.09	-0.03	0	-0.2	0	0.05	0.1	-0.04		0.28	-0.14	-0.24	0	0.04	0.12	0.25	0.29	0.15	0.24	-0.11	0.21	0.11	-0.31	-0.41	0.15	-0.12	-0.05	-0.02	-0.64	0.43	0.06	-0.11
SWI5	YDR146C	0.52	-0.69		2.4	2.07		-1.29	-0.7	-0.33	-0.88	-0.19	0.05	0.02	0.68	0.75	0.64	0.42	-0.07	-0.79		-0.19	0.73	0.64	0.51		-0.41	-0.97	-1.46	0.16	0.74	0.72	1	0.77	0.3	-0.56	-0.78	-1.28	-0.34	-0.69	0.19	0.51	0.66	0.34	0.34	1.49	0.75	-0.1	-0.81
SWI6 (SBF)	YLR182W	0.66	0.34		-0.84	0.01		-0.06	-0.18	-0.14	-0.13	0.34	0.13	0.28	-0.03	-0.23	0.1	-0.35	0.11	0.08	-0.16	0.14	0.04	0.17	-0.09		-0.24	0.12	0.55	0.69	-1.02	0.14	-0.05	-0.16	-1.02	-0.03	0.15	0.17	-0.33	0.66	-0.14	0.3		0	-0.49	0.47	-0.31	0.26	0.17
CLN1	YMR199W	1.17	0.65		-2	-1.32		-1.56	-0.93	1.29		0.94	0.48	0.07	-0.54	-1.11	-0.77	0.66	1.14	0.99	0.3	0.35	-0.02	-0.41	-0.88		-1.34	1.21	0.83	0.17	0.01	-0.59	-0.93	-1.31	-1.19	0.2	1.08	0.99	0.93	0.86	0.23	-0.5	2.22	-0.45	-0.58	-0.58	-0.28	-0.39	-0.31
CLN2	YPL256C	1.98	2.76		-2.74	-2		-1.41	-0.69	1.39	1.98	0.74	0.21	-0.36	-1.32	-1.5	-1.07	0.35	1.57	1.1	0.56	0.18	-0.32	-0.38	-1.04		-1.26	1.6	1.54	0.31	-0.14	-0.88	-1.7	-1.88	-1.7	0.61	1.54	1.72	1.51	1.18	0.84	-0.26	-0.34	-1.03	-0.85	-0.85	-0.21	0.13	0.13
CLB1	YGR108W		0.87		2.28	1.66		-1.88	-0.95	-1.22	-1.1	-0.91	-0.06	0.5	1.2	1.11	0.22	0.47	-0.02	-0.12	-0.12	0.42	0.98	0.7	0.78		0.6	-0.53	-1.37	1.03	1.13	1.27	1.04	1	0.07	-0.81	-1.17	-1.3	-1.16	-0.28	-0.23	0.92	0.21	0.76	0.4	0.89	-0.28	-0.4	-1.11
CLB4	YLR210W	-0.06	-0.01		-0.62	-0.01		0.05	0.01	-0.27	0.23	0.36	0.38	0.36	-0.03	-0.11	-0.09	-0.42	-0.08	-0.14	0.22	0.17	0.11	-0.79	0.04		-0.69	-0.28	0.09	0.95	0.24	0.7	-0.22	-0.22	-0.72	-0.43	-0.24	0.24	-0.22	0.76	0.38	0.86	-0.37	0.13	-0.96	-0.61	-0.53	0.3	0.31
CLB6	YGR109C	2.41	0.9		-0.27	-0.15		-1.79		2.13	1.75	0.23	0.15	-0.66	-0.77	-0.73	-0.15	1.14	1.41	0.46	-0.21	-0.77	-0.56	-1.04	-0.58		-1.25	1.93	0.76	-1.06	-0.45	-1.59	0.09	-1.63	-0.34	0.49	1.6	1.25	0.86	0.7	0.28	-0.92	-0.25	-1.12	-0.01	0.55	0.88	-0.11	-0.3
SWI4 (SBF)	YER111C	0.32	-0.4		-0.51	0.29		-1.21	-0.26	1.36	1.37	0.54	0.18	-0.85	-0.82	-0.75	0.07	0.89	0.78	0.37	-0.19	-0.11	-0.54	-0.34	-0.47		0.25	0.45	0.16	0.08	-0.42	0.03	0.01	0.01	-0.04	0.59	0.13	0.22	-0.24	0.17	-0.49	-0.14	-0.59	-0.04	-0.47	-0.49	0.01	0.3	0.3
MCM1	YMR043W	0.42	0.03		-0.32	0.33		-0.27	0.74	-0.49		-0.36	0.81	-0.32	-0.29	-0.24	0.16	0.76	-0.02	0.4	-0.36	-0.51			-0.02		0.82	0.61	0.28	0.17	-0.09	0.18	-0.11	0.09	-0.58	0.23	-0.51	-0.16	-0.4	0.07	0.17	0.24	-0.33	-0.2	0.03	0.75	-0.8	0	-0.23
CDC28	YBR160W	-0.17				0.46		0.12	-0.57	0.22	-0.06	0.03	-0.33	0.26	-0.15	-0.18	0.37	-0.18	0.38	0.14	-0.05	-0.03	0.28	-0.33	0.08		0.34	0.26	0.29	-0.26	-0.13	-0.37	0.29	-0.03	0.24	-0.08	0.14	-0.16	0.06	-0.14	-0.02	0.1	-0.33	-0.18	-0.33	0.56	0.15	-0.09	-0.27
CDC53	YDL132W	-0.54	0.06		-0.14	0.06		0.27	0.09	0.1	-0.05	-0.17	-0.21	0.2	0.12	0.23	0.09	-0.1	-0.02	0.01	-0.57	-0.07	-0.17	0.23	0.03		-0.46	-0.5	-0.59	-0.46	-0.08	-0.62	0.01	-0.46	-0.03	-0.16	0.13	-0.3	0.07	0.06	0.57	-0.16	0.07	-0.11	0.62	1.08	0.77	0.3	0.09
MBP1 (MBF)	YDL056W	-0.58	-0.2		-0.36	-0.56		-0.39	-0.21	-0.46	-0.31	-0.07	0.16	-0.29	0.01	0.22	0.43	0.56	-0.16	-0.33	0.09	0.12	0.49	0.07	0.07		-0.81	-0.81	-0.63	-0.07	1.13	-0.53	0.65	-1.02	0.84	-0.5	0.68	-0.81	0.52	0.28	0.78	-0.24	0.66	0	0.84	1.13	1.27	-0.6	-1.12
CDC34	YDR054C	0.01	-0.25		-0.3	0.41		0.14	0.14	0.07	0.05	0.07	-0.17	0.22	-0.12	0.14	0.01	-0.01	-0.19	-0.02	-0.23	-0.04	-0.16	0.04	0.05		1.03	0.74	0.31	0.49	-1.17	0.39	-0.51	0.43	-0.96	0.75	-0.33	0.3	-0.6	0.06	-0.19	0.53	-0.33	0.66	-1.12	-1.08	-0.89	0.68	0.37
SKP1	YDR328C	-0.54	-0.3		-0.32	0.51			-0.05	0.03	0.31	0.15	-0.12	0.03	-0.25	-0.09	0.26	0.03	0.12	-0.12	-0.12	-0.1	-0.14	0.2	-0.12		0.24	0.35	0.43	0.1	-0.72	0.33	-0.13	0.33	-0.37	-0.21	-0.24	0.45	-0.43	0.31	-0.75	0.4	-0.83	0.58	-1.47	-0.67	-0.57	0.94	0.74
FKH1	YIL131C	0.41	0.25		0.59	0.07		-0.51	-0.73	-0.46	-0.67	0.57	0.76	0.57	0.18	0.27	-0.23	0.44	-0.89	-0.34	-0.04	0.7	0.26	0.35	-0.24		-0.86	-0.54	0.19	0.84	1.14	0.37	0.41	-0.22	0.07	-1.89	-0.79	-0.33	0.12	0.46	0.56	0.27	0.38	-0.15	0.52	-0.07	0.37	-0.63	0.09
FKH2	YNL068C	0.33	-0.23		0.84	0.52		-0.67	-0.52	-0.67		0.17	0.55	0.54	0.36	0.15	-0.02	-0.28	-0.4	-0.24	-0.14	0.29	0.33	0.31	0.22																							-0.28
NDD1	YOR372C	0.14	0.03		-0.54	0.31		-0.83	-0.46	-0.43		0.2	0.2	0.4	0.25	-0.16	-0.14	-0.46	0.09	0.12	0.2	0.15	0.15	0.23	0.48		0.1	0.21	-0.08	-0.08	0.03	-0.48		-0.61	-0.08	-0.54	0.72		-0.3		0.35	-0.21		-0.73	0.7	0.3	0.89	0.12	-0.08
ACE2	YLR131C	0.5	-0.4		-0.22	1.97		-1.54	-0.14	-1.05	-1.16	-0.69	0.08	0.61	0.76	0.75	0.44	-0.24	-0.3	0.76	-0.22	0.17	0.37	0.93	0.45		0.23	-0.77	-0.67	0.64	-0.15	1.22	0.75	1.17	-0.27	0.05	-0.77	-0.81	-1.24	-0.39	-0.01	0.82	0.33	0.86	-0.42	0.29	-0.22	0.07	-0.39
TEM1	YML064C	0.01	-0.69		1.83	1.06		-0.09	-0.76	0.02	-0.25	0.21	-0.25	0.36	0.38	0.47	-0.08	-0.08	-0.41	-0.06	-0.27	0.22	0.1	0.57	-0.08		0.03	-0.55	-0.26	0.15	0.09	0.56	0.35	1.25	0.06	0.24	-0.82	-0.6	-0.82	-0.17	-0.55	0.06	0.11	0.85	-0.13	0.61	-0.41	-0.26	-0.02
SPO12	YHR152W	-1.47	-1.6		1.82	2.31		0.52		-0.36	-0.27	-0.52	-0.22	-0.13	0.27	0.69	0.29	0.09	-0.01	-0.06	-0.56	-0.39	-0.24	0.51	0.39					-1.39							1.39
APC1	YNL172W	0.42	-0.69		0.41	0.38		-0.61	-0.28	-0.18	-0.07	-0.21	0.46	0.01	0.28	0.22	0.03	0.39	-0.2	-0.25	-0.43	0.26	0.17	0.16	0.26		-0.45	-0.75	-0.63	0.1	0.53	0.2	0.08	0.23	0.43	-0.13	-0.08	-0.19	0.04	-0.19	0.14	-0.38	0.47	0.07	0.36	0.29	0.78	-0.3	-0.3
HTB1/SPT12	YDR224C	0.93	1.49		-0.32	-0.22		-1.51	-1.57	-1.35	0.04	1.3	1.15	0.94	-0.08	-0.13	-0.72	-0.75	-0.26	0.98	0.94	1.09	0.31	0.07	-0.43		-1.11	-0.53	1.84	1.77	0.39	-0.09	-1.31	-1.59	-1.93	-0.88	-0.61	1.13	1.05	1.84	1.55	1.41	0.16	0.22	-1.17	-1.24	-1.5	-0.31	0.16
CDC6	YJL194W	-0.03	-0.3		-0.42	0.15		-1.53	-0.12	0.55		-0.58	-0.22	0.16	-0.09	-0.16	1.02	0.88	0.46	0.1	-0.39	-0.37	-0.24	0.07	0.47		1.87	1.59	-1.05	-0.32	-0.92	-0.3	-0.7	0.31	0.41	1.26	0.47	0.38	-0.68	-0.72	-0.37	-0.18	-0.4	-0.18	-0.21	-0.09	-0.14	0.38	0.05
CTS1	YLR286C	-0.06	-0.47		0.1	0.41		1.18	0.92	0.5	-0.17	-1.17	-1.43	-1.58	-2.17	-2.17	-1.75	0.06	1.4	1.88	1.31	1.52	0.95	0.57	0.16		-2.61	1.04	0.11	-1.94	-1.69	-2.48	-2.13	-2.94	-1.77	1.22	2.44	2.16	2.32	1.08	0.91	-0.54	-0.41	-1.35	-0.85	-0.73	1.8	1.8	2.32
RAD51/MUT5	YER095W	2.17	0.12		-0.42	-0.49		-0.57	0.42	1.03	1.35	0.64	0.42	-0.4	-0.9	-0.73	-0.47	0.2	0.78	0.28	-0.05	-0.11	-0.13	-0.87	-0.9		-0.9	0.26	0.73	0.07	-0.05	-0.51	-0.75	-1.19	-0.66	0.49	1.02	1.34	1.09	0.51	0.52	-0.07	-0.2	-0.66	-0.8	-0.98	0.36	0.05	0.17
HHF1	YBR009C		1.33		-0.07			-2.36	-2.71	-1.46	-0.16	1.51	1.65	0.68	0.41	-0.31	-0.33	-0.74	-0.01	0.97	1.01	1.36	0.67	0.08	-0.26			-1.14	1.4	1.2	0.61	-0.41	-1.12	-1.63	-1.7	-1.12	-0.44	1.08	0.79	1.7	0.91	0.98	-0.35	-0.08	-0.88	-0.61		-0.28	0.17
HTA1/H2A1/SPT11	YDR225W	1.48	1.26		0	-0.4		-1.46	-2.3	-1.41	-0.27	1.4	1.18	1.11	0.08	-0.18	-0.82	-0.9	-0.46	0.98	1.15	1.47	0.58	0.18	-0.35		-1.31	-0.95	1.56	1.75	1.11	0.05	-0.84	-1.53	-1.79	-0.82	-0.23	1.25	1.37	1.8	0.98	1.23	0.52	0.14	-0.97	-1.06	-1.7	-0.72	-0.23
PSA1/MPG1/VIG9/SRB1	YDL055C	1.52	1.76		-1.25	-1.51		-0.73	-1.06	-0.79	-0.02	0.16	0.44	0.03	0.11	-0.2	-1.26	-0.37	0.03	0.67	0.68	0.87	0.95	0.45	0.05		-2.35	-0.38	0.91	0.56	0.83	-0.04	-0.42	-1.54	-1.42	-0.65	0.4	1.2	1.27	1.16	1.02	0.82	-0.18	0	0.04	-0.72	-1.31	-0.18	0.36
GLN4	YOR168W	0.01	-0.09		-0.4	-0.18		0.04	-0.23	-0.36	-0.17	-0.17	-0.19	0.04	-0.02	0.24	0.39	0.2	0.22	0.07	-0.16	0.07	0.03	-0.12	0.12		0.57	0.48	0.06	-0.05	-0.21	0.23	-0.31	0.27	-0.07	0.11	-0.12	0.76	-0.25	0.17	-0.08	0.05	-1.62	-0.05	-0.05	0.49	0	0.14	-0.33
CIS3/CCW11	YJL158C	1.06	1.54		-0.74	-0.67		-1.92	-2.32	-0.87	-0.32	0.44	0.19	1.13	0.64	0.79	-0.01	-0.09	-0.25	0.44	0.23	0.72	0.37	0.88	-0.04		-0.36	-0.54	0.15	0.71	1.02	0.84	0.77	0.13	0.08	-0.43	-0.41	0.13	-0.13	0.19	0.39	0.18	0.31	0.51	0.17	-1.33	-0.17	-0.94	-0.68
STE2	YFL026W	-2.06	-1.94		0.58	1.27		2.19	1.44	0.13	-0.63		-1.06	-0.93	-0.77	-0.13	0.26	0.37	0.07	0.03	-0.7	-0.47	-0.63	0.39	0.43		-0.61	0.02	-0.26	-0.68	0.08	-0.47	0.2	-0.16	-0.19	-0.26	-0.22	-0.59	-0.08	-0.61	0.63	-0.4	0.42	-0.26	0.95	0.4	1.3	0.16	0.2
STE6	YKL209C	-0.6	-1.15		0.49	-0.04		0.64	0.07	0.14	-0.46	0.2	-0.84	-0.88	-0.39	0.19	0.4	1.49	0.24	-0.21	-0.39	0.1	0.12	-0.32	-0.1		-0.05	0.17	-0.58	-0.26	0.3	-0.86	0.66	-0.05	0.55	-0.22	-0.05		0.07	0.18	0.93	-0.77			1	0.52		-0.74	-0.22
[truncated: 34 more columns]

## Sheet: Data Used in Paper
The subset of genes and time points from the cdc15 data set selected for fitting.
cdc15	ORF	10	30	50	70	80	90	100	110	120	130	140	160	170	180	190	220	230	250	270	290
SIC1	YLR079W	1.48	1.86	-0.17	-0.72	-1.56	-0.74	-1.85	-0.05	0.06	1.8	0.13	-0.08	-0.15	-1.45	-0.54	-0.42	0.45	1.63	1	0.45
CLB5	YPR120C	0.02	1.08	0.72	0.08	-0.53	-0.86	-0.58	-1.02	-0.4	0.52	0.71	0.7	0.25	0.37	-0.49	0.02	0.08	-0.11	-0.16	-0.34
CDC20	YGL116W	0.56	-0.64	-1.64	-0.31	-0.81	0.81	0.62	1.48	0.26	0.61	-0.56	-0.88	-0.61	0.4	0.36	-0.23	0.29	0.91	0.26	0.19
CLN3	YAL040C	0.49	0.62	0.05	-0.13	0.02	0.04	-0.14	0.24	0.91	0.42	0.58	0.03	-0.38	-0.31	-0.56	0.36	-0.26	-0.5	-0.66	-0.59
SWI6 (SBF)	YLR182W	-0.24	0.12	0.55	0.69	-1.02	0.14	-0.05	-0.16	-1.02	-0.03	0.15	-0.33	0.66	-0.14	0.3	-0.49	0.47	0.26	0.17	0.12
CLN1	YMR199W	-1.34	1.21	0.83	0.17	0.01	-0.59	-0.93	-1.31	-1.19	0.2	1.08	0.93	0.86	0.23	-0.5	-0.58	-0.58	-0.39	-0.31	-0.29
CLN2	YPL256C	-1.26	1.6	1.54	0.31	-0.14	-0.88	-1.7	-1.88	-1.7	0.61	1.54	1.51	1.18	0.84	-0.26	-0.85	-0.85	0.13	0.13	0
CLB6	YGR109C	-1.25	1.93	0.76	-1.06	-0.45	-1.59	0.09	-1.63	-0.34	0.49	1.6	0.86	0.7	0.28	-0.92	-0.01	0.55	-0.11	-0.3	-0.32
SWI4 (SBF)	YER111C	0.25	0.45	0.16	0.08	-0.42	0.03	0.01	0.01	-0.04	0.59	0.13	-0.24	0.17	-0.49	-0.14	-0.47	-0.49	0.3	0.3	0.24
CDC28	YBR160W	0.34	0.26	0.29	-0.26	-0.13	-0.37	0.29	-0.03	0.24	-0.08	0.14	0.06	-0.14	-0.02	0.1	-0.33	0.56	-0.09	-0.27	0
MBP1 (MBF)	YDL056W	-0.81	-0.81	-0.63	-0.07	1.13	-0.53	0.65	-1.02	0.84	-0.5	0.68	0.52	0.28	0.78	-0.24	0.84	1.13	-0.6	-1.12	-1.63
CDC6	YJL194W	1.87	1.59	-1.05	-0.32	-0.92	-0.3	-0.7	0.31	0.41	1.26	0.47	-0.68	-0.72	-0.37	-0.18	-0.21	-0.09	0.38	0.05	-0.47
Result of arctangent normalization procedure.
arctan method	10	30	50	70	80	90	100	110	120	130	140	160	170	180	190	220	230	250	270	290
SIC1	0.621712	0.685956	-0.107201	-0.397265	-0.637101	-0.405572	-0.684522	-0.0318045	0.0381514	0.677171	0.082299	-0.0508213	-0.0947863	-0.615641	-0.315212	-0.253138	0.269197	0.649678	0.5	0.269197
CLB5	0.0127307	0.524473	0.397265	0.0508213	-0.310262	-0.452173	-0.334597	-0.506303	-0.242238	0.305271	0.393053	0.3888	0.155958	0.225605	-0.290054	0.0127307	0.0508213	-0.0697478	-0.101003	-0.208645
CDC20	0.324987	-0.362436	-0.651411	-0.191372	-0.433416	0.433416	0.353321	0.621712	0.161936	0.348702	-0.324987	-0.45942	-0.348702	0.242238	0.219988	-0.14392	0.179691	0.470024	0.161936	0.119533
CLN3	0.290054	0.353321	0.0318045	-0.082299	0.0127307	0.0254512	-0.0885512	0.149953	0.470024	0.253138	0.334597	0.0190929	-0.231187	-0.191372	-0.324987	0.219988	-0.161936	-0.295167	-0.371387	-0.33934
SWI6 (SBF)	-0.149953	0.0760308	0.32012	0.384508	-0.506303	0.0885512	-0.0318045	-0.101003	-0.506303	-0.0190929	0.0947863	-0.202921	0.371387	-0.0885512	0.185547	-0.290054	0.279706	0.161936	0.107201	0.0760308
CLN1	-0.591857	0.560312	0.44103	0.107201	0.00636599	-0.33934	-0.47692	-0.584926	-0.555094	0.125666	0.524473	0.47692	0.452173	0.14392	-0.295167	-0.334597	-0.334597	-0.236731	-0.191372	-0.179691
CLN2	-0.572919	0.644385	0.633359	0.191372	-0.0885512	-0.45942	-0.661494	-0.688787	-0.661494	0.348702	0.633359	0.627616	0.552446	0.444781	-0.161936	-0.448495	-0.448495	0.082299	0.082299	0
CLB6	-0.570447	0.695664	0.41372	-0.518537	-0.269197	-0.642588	0.0571418	-0.649678	-0.208645	0.290054	0.644385	0.452173	0.3888	0.173803	-0.47349	-0.00636599	0.32012	-0.0697478	-0.185547	-0.197163
SWI4 (SBF)	0.155958	0.269197	0.101003	0.0508213	-0.253138	0.0190929	0.00636599	0.00636599	-0.0254512	0.33934	0.082299	-0.149953	0.107201	-0.290054	-0.0885512	-0.279706	-0.290054	0.185547	0.185547	0.149953
CDC28	0.208645	0.161936	0.179691	-0.161936	-0.082299	-0.225605	0.179691	-0.0190929	0.149953	-0.0508213	0.0885512	0.0381514	-0.0885512	-0.0127307	0.063451	-0.202921	0.324987	-0.0571418	-0.167884	0
MBP1 (MBF)	-0.433416	-0.433416	-0.357899	-0.0444908	0.538807	-0.310262	0.366932	-0.506303	0.444781	-0.295167	0.380174	0.305271	0.173803	0.421714	-0.149953	0.444781	0.538807	-0.344042	-0.535997	-0.649678
CDC6	0.687377	0.642588	-0.515524	-0.197163	-0.47349	-0.185547	-0.3888	0.191372	0.247707	0.572919	0.279706	-0.380174	-0.397265	-0.225605	-0.113377	-0.131775	-0.0571418	0.231187	0.0318045	-0.279706
The alpha set used to test the fuzzy models (Figure 5 in text).
	ORF	alpha0	alpha7	alpha14	alpha21	alpha28	alpha35	alpha42	alpha49	alpha56	alpha63	alpha70	alpha77	alpha84	alpha91	alpha98	alpha105	alpha112	alpha119
SIC1	YLR079W	-0.66	0.1	-0.57	-0.21	-0.45	-0.42	-0.77	-0.53	-0.47	0.81	1.41	1.01	0.68	0.21	-0.04	-0.09	-0.28	0.27
CLB5	YPR120C	-0.98	-0.38	0.92	0.97	0.26	-0.09	-0.18	-0.4	-0.35	-0.33	0.7	0.61	0.31	-0.23	0.1	-0.2	-0.21	-0.5
CDC20	YGL116W	-0.19	-0.19	-0.49	-0.77	-0.31	-0.61	-0.03	0.48	0.93	0.53	0.11	0.17	-0.51	-0.4	0.08	-0.12	0.56	0.74
CLN3	YAL040C	1.04	0.19	0.47	-1.03	-0.63	-0.68	0.1	-0.02	0.53	0.68	0.51	-0.2	-0.34	-0.59	-0.31	-0.25	0.11	0.44
SWI6_SBF	YLR182W	-0.06	-0.18	-0.14	-0.13	0.34	0.13	0.28	-0.03	-0.23	0.1	-0.35	0.11	0.08	-0.16	0.14	0.04	0.17	-0.09
CLN1	YMR199W	-1.56	-0.93	1.29		0.94	0.48	0.07	-0.54	-1.11	-0.77	0.66	1.14	0.99	0.3	0.35	-0.02	-0.41	-0.88
CLN2	YPL256C	-1.41	-0.69	1.39	1.98	0.74	0.21	-0.36	-1.32	-1.5	-1.07	0.35	1.57	1.1	0.56	0.18	-0.32	-0.38	-1.04
CLB6	YGR109C	-1.79		2.13	1.75	0.23	0.15	-0.66	-0.77	-0.73	-0.15	1.14	1.41	0.46	-0.21	-0.77	-0.56	-1.04	-0.58
SWI4_SBF	YER111C	-1.21	-0.26	1.36	1.37	0.54	0.18	-0.85	-0.82	-0.75	0.07	0.89	0.78	0.37	-0.19	-0.11	-0.54	-0.34	-0.47
CDC28	YBR160W	0.12	-0.57	0.22	-0.06	0.03	-0.33	0.26	-0.15	-0.18	0.37	-0.18	0.38	0.14	-0.05	-0.03	0.28	-0.33	0.08
MBP1_MBF	YDL056W	-0.39	-0.21	-0.46	-0.31	-0.07	0.16	-0.29	0.01	0.22	0.43	0.56	-0.16	-0.33	0.09	0.12	0.49	0.07	0.07
CDC6	YJL194W	-1.53	-0.12	0.55		-0.58	-0.22	0.16	-0.09	-0.16	1.02	0.88	0.46	0.1	-0.39	-0.37	-0.24	0.07	0.47

## Sheet: Results
The output gene name is at the top of each block, with input genes in the columns.
The column labeled R2 is the error (E) described in the text, and the Run # is output by the software (it corresponds to a particular combination of inputs).
A Rule of "0" indicates for an input gene indicates that it was not used in the fitting combination.
In this table, rules are numbered from 0 to 27. The key is provided on the next sheet (which shows a selection from these).
SIC1
Run	R2	CLB5	CDC20	CLN3	SWI6_SBF	CLN1	CLN2	CLB6	SWI4_SBF	CDC28	MBP1_MBF	CDC6
45	0.688828	25	0	0	0	0	0	0	0	0	3	22
45	0.65967	16	0	0	0	0	0	0	0	0	3	22
45	0.653114	25	0	0	0	0	0	0	0	0	6	19
45	0.643399	25	0	0	0	0	0	0	19	0	3	25
64	0.642623	25	0	0	0	0	0	0	22	0	3	22
119	0.636502	16	0	0	0	0	0	0	0	0	6	19
119	0.631543	25	0	0	0	0	0	0	19	0	6	22
119	0.631459	25	0	21	0	0	0	0	0	0	6	22
CLB5
Run	R2	SIC1	CDC20	CLN3	SWI6_SBF	CLN1	CLN2	CLB6	SWI4_SBF	CDC28	MBP1_MBF	CDC6
4	0.881432	0	9	0	0	0	19	22	0	0	0	22
4	0.876688	0	8	0	0	0	19	22	0	0	0	23
26	0.874805	23	8	0	0	0	19	22	0	0	0	0
31	0.871078	0	6	0	0	0	19	25	0	0	0	22
31	0.868861	0	6	0	0	0	22	22	0	0	0	22
34	0.862133	0	9	0	0	0	22	22	0	0	0	19
67	0.86213	0	9	0	0	0	19	25	0	0	0	19
67	0.860223	0	18	0	0	0	22	22	0	0	0	19
67	0.858848	0	18	0	0	0	22	22	0	0	0	10
67	0.858848	0	5	0	0	0	22	22	0	0	0	23
67	0.856918	0	8	0	0	0	22	22	0	0	0	20
71	0.856447	0	8	0	0	0	19	22	0	0	0	22
71	0.85565	0	6	0	0	0	19	22	0	0	0	25
71	0.854042	23	9	0	0	0	19	13	0	0	0	0
90	0.854042	10	9	0	0	0	19	26	0	0	0	0
95	0.852232	23	8	0	0	22	19	0	0	0	0	0
95	0.851725	0	9	0	0	0	19	26	0	0	0	19
95	0.85135	0	9	0	0	0	19	13	0	0	0	22
139	0.851195	0	9	0	0	0	19	26	0	0	0	10
139	0.851195	0	9	0	0	0	19	13	0	0	0	23
147	0.850989	0	0	0	0	22	19	25	0	0	0	22
147	0.850834	22	9	0	0	0	19	22	0	0	0	0
147	0.850455	0	18	0	0	0	19	25	0	0	0	10
149	0.850455	0	5	0	0	0	19	25	0	0	0	23
149	0.850207	22	8	0	0	0	19	22	0	0	0	0
149	0.849585	0	8	0	0	0	22	19	0	0	0	23
149	0.847946	22	9	0	0	0	19	13	0	0	0	0
149	0.847229	22	0	0	0	22	19	0	0	0	25	0
149	0.846665	0	0	0	0	22	19	26	0	0	0	22
149	0.846305	0	8	0	0	0	19	25	0	0	0	20
3	0.846246	0	0	0	0	16	19	22	0	0	0	23
3	0.846108	0	18	0	0	0	19	22	0	0	0	13
3	0.846108	0	5	0	0	0	19	22	0	0	0	26
3	0.844975	0	0	0	0	25	19	22	0	0	0	22
3	0.844764	0	15	0	0	0	22	22	0	0	0	22
3	0.844629	0	8	0	0	0	19	22	23	0	0	0
10	0.843862	0	0	0	0	26	19	25	0	0	0	10
10	0.843862	0	0	0	0	13	19	25	0	0	0	23
10	0.843719	0	9	0	0	0	22	19	0	0	0	22
10	0.843655	0	0	22	0	0	22	22	0	0	0	0
10	0.84353	0	18	0	0	0	19	25	0	0	0	19
10	0.843448	0	18	0	0	0	19	22	0	0	0	22
16	0.843007	22	0	0	0	22	19	0	0	0	26	0
16	0.842698	0	9	0	0	0	19	0	0	0	0	22
16	0.842593	22	0	0	0	25	20	13	0	0	0	0
16	0.842389	0	5	0	0	0	19	25	0	0	0	22
16	0.842375	0	6	0	0	0	19	26	0	0	0	22
16	0.841925	0	0	25	0	0	22	22	20	0	0	0
16	0.841499	0	9	0	0	22	19	0	0	0	0	22
16	0.841391	0	8	0	0	22	19	0	0	0	0	23
16	0.841355	0	0	0	0	26	19	22	0	0	0	13
16	0.841355	0	0	0	0	13	19	22	0	0	0	26
16	0.840968	10	0	25	0	0	22	22	0	0	0	0
16	0.840948	23	0	0	0	0	19	22	0	0	16	0
16	0.840164	0	0	0	0	26	19	22	0	0	0	22
16	0.839957	22	0	0	0	0	19	22	0	0	16	0
16	0.839545	0	8	0	0	0	19	22	24	0	0	0
16	0.839357	23	9	0	0	0	19	22	0	0	0	0
16	0.839211	0	0	0	0	25	23	22	0	0	0	19
16	0.838848	22	0	0	0	25	19	0	0	0	22	0
16	0.838547	0	0	0	0	19	22	26	0	0	0	22
16	0.8385	0	0	0	0	23	22	22	0	0	0	22
16	0.838456	22	5	0	0	25	20	0	0	0	0	0
16	0.838414	0	0	0	0	22	23	22	0	0	0	22
16	0.838406	0	0	0	0	26	19	25	0	0	0	19
16	0.838242	22	0	0	0	0	22	19	0	0	25	0
16	0.838177	0	0	0	0	0	22	22	0	0	26	19
16	0.838169	0	6	0	0	0	22	25	0	0	0	19
16	0.83801	22	8	0	0	22	19	0	0	0	0	0
16	0.837994	0	0	0	0	25	19	26	0	0	0	19
16	0.837971	0	8	0	0	0	19	26	0	0	0	19
16	0.837818	0	9	0	0	0	19	22	0	0	0	23
17	0.83781	0	0	0	0	22	23	25	0	0	0	19
17	0.837501	22	0	0	0	0	19	22	0	0	17	0
17	0.837005	0	0	0	0	16	19	22	0	0	0	22
17	0.837004	0	0	0	0	23	22	25	0	0	0	19
17	0.836571	23	8	0	0	0	22	19	0	0	0	0
17	0.836371	0	6	0	0	0	22	22	0	0	0	23
17	0.836334	0	0	0	0	19	22	25	0	0	0	22
17	0.836329	0	6	0	0	0	22	26	0	0	0	19
22	0.836319	0	0	26	0	0	22	22	0	0	0	10
22	0.836319	0	0	13	0	0	22	22	0	0	0	23
22	0.83604	26	5	0	0	0	19	22	0	0	0	0
22	0.83604	13	18	0	0	0	19	22	0	0	0	0
22	0.835959	19	9	0	0	0	19	0	0	0	16	0
22	0.835751	22	0	0	0	16	20	22	0	0	0	0
22	0.83566	23	5	0	0	0	19	25	0	0	0	0
22	0.83566	10	18	0	0	0	19	25	0	0	0	0
22	0.835273	0	9	0	0	0	19	22	0	0	0	13
22	0.834759	26	0	0	0	13	19	22	0	0	0	0
22	0.834759	13	0	0	0	26	19	22	0	0	0	0
22	0.834691	0	9	0	0	0	22	22	0	0	0	20
22	0.834594	0	0	0	0	0	22	22	0	0	0	23
22	0.834524	0	0	0	0	25	19	26	0	0	0	10
22	0.834524	0	0	0	0	25	19	13	0	0	0	23
22	0.834419	0	0	0	0	25	23	22	0	0	0	10
22	0.834419	0	0	0	0	25	10	22	0	0	0	23
22	0.833682	0	0	0	0	22	0	22	0	0	0	23
22	0.833457	0	15	0	0	0	22	25	0	0	0	19
22	0.833358	0	0	0	0	26	22	22	0	0	0	19
22	0.833191	0	8	0	0	0	19	25	0	0	0	19
22	0.832922	23	5	0	0	0	22	22	0	0	0	0
22	0.832922	10	18	0	0	0	22	22	0	0	0	0
22	0.832842	0	3	0	0	0	19	25	0	0	0	25
22	0.832792	0	0	25	0	0	22	22	21	0	0	0
22	0.832774	0	0	0	0	22	19	26	0	0	0	13
22	0.832774	0	0	0	0	22	19	13	0	0	0	26
22	0.832729	0	0	0	0	22	19	16	0	0	0	23
22	0.832443	0	3	0	0	0	22	25	0	0	0	22
22	0.832434	23	8	0	0	0	19	0	0	0	0	0
22	0.832398	22	18	0	0	0	19	13	0	0	0	0
22	0.832398	22	5	0	0	0	19	26	0	0	0	0
22	0.832397	0	18	0	0	22	0	22	0	0	0	19
22	0.832195	0	0	0	0	17	19	22	0	0	0	22
22	0.831981	0	0	0	0	13	19	25	0	0	0	22
22	0.831666	0	0	0	0	26	19	13	0	0	0	22
22	0.831666	0	0	0	0	13	19	26	0	0	0	22
22	0.831071	0	17	0	0	0	22	22	0	0	0	20
22	0.831042	23	9	0	0	0	10	22	0	0	0	0
22	0.831042	10	9	0	0	0	23	22	0	0	0	0
22	0.830915	0	5	0	0	0	19	22	0	0	0	25
22	0.830557	0	9	0	0	0	23	22	0	0	0	19
22	0.830513	0	0	0	0	26	22	22	0	0	0	10
22	0.830513	0	0	0	0	13	22	22	0	0	0	23
22	0.83051	0	0	19	0	26	22	22	0	0	0	0
22	0.830446	0	0	0	0	22	22	22	0	0	0	22
22	0.830384	22	9	0	0	0	19	0	0	0	13	0
22	0.83029	0	15	0	0	0	19	25	0	0	0	22
22	0.830265	0	0	0	0	22	22	26	0	0	0	19
22	0.830095	0	7	0	0	0	19	22	0	0	0	24
22	0.829999	22	8	0	0	22	20	0	0	0	0	0
22	0.829918	0	0	22	22	0	22	22	0	0	0	0
22	0.829495	0	8	0	0	0	19	0	0	0	0	23
22	0.829342	26	0	0	0	25	19	0	0	19	0	0
22	0.829118	23	18	0	0	0	19	19	0	0	0	0
22	0.828932	0	0	0	0	19	22	25	0	0	0	23
22	0.828928	22	0	16	0	0	19	22	0	0	0	0
22	0.828871	0	18	0	0	0	19	13	0	0	0	22
22	0.828871	0	5	0	0	0	19	26	0	0	0	22
22	0.828836	22	9	0	0	13	19	0	0	0	0	0
22	0.828744	0	7	0	0	0	19	22	0	0	0	23
22	0.828704	0	9	0	0	0	23	22	0	0	0	10
22	0.828704	0	9	0	0	0	10	22	0	0	0	23
22	0.828535	22	0	0	0	25	19	0	0	22	0	0
23	0.828436	0	0	0	0	0	22	22	0	0	17	20
23	0.828415	0	0	23	0	0	22	22	0	0	0	0
23	0.828405	0	3	0	0	0	22	22	0	0	0	25
23	0.82801	22	17	0	0	22	19	0	0	0	0	0
23	0.828003	0	0	0	0	23	22	25	0	0	0	10
23	0.828003	0	0	0	0	10	22	25	0	0	0	23
23	0.827904	0	0	0	0	25	20	25	0	0	0	10
23	0.827829	22	9	0	0	22	19	0	0	0	0	0
24	0.827768	22	0	0	0	26	19	13	0	0	0	0
24	0.827768	22	0	0	0	13	19	26	0	0	0	0
24	0.82759	0	0	0	0	22	19	22	0	0	0	25
24	0.827483	0	5	0	0	0	22	22	0	0	0	22
24	0.827432	0	6	0	0	22	0	22	0	0	0	22
25	0.827322	0	8	0	0	22	19	0	0	0	0	22
25	0.827095	22	9	13	0	0	19	0	0	0	0	0
25	0.827093	0	0	25	0	0	22	22	19	0	0	0
25	0.827049	0	0	0	0	25	19	13	0	0	0	22
25	0.826996	13	0	0	0	25	20	22	0	0	0	0
25	0.826889	0	0	17	0	0	22	22	0	0	0	19
25	0.826861	0	0	0	0	22	23	25	0	0	0	10
25	0.826861	0	0	0	0	22	10	25	0	0	0	23
25	0.826806	22	0	7	0	0	19	22	0	0	0	0
25	0.826725	23	0	0	0	0	19	22	0	0	0	24
25	0.826696	0	18	19	0	0	22	22	0	0	0	0
25	0.826601	19	9	0	0	0	19	0	0	0	25	0
25	0.826456	22	0	0	0	25	19	0	6	0	0	0
26	0.826007	22	8	0	0	0	19	23	0	0	0	0
26	0.825876	0	8	23	0	0	19	22	0	0	0	0
26	0.825787	0	0	0	0	0	19	22	24	0	0	24
44	0.825747	0	8	0	0	0	19	22	22	0	0	0
44	0.825667	0	0	0	0	0	19	25	0	0	17	19
44	0.825608	24	18	0	0	0	19	19	0	0	0	0
50	0.825558	23	0	13	0	0	22	22	0	0	0	0
50	0.825558	10	0	26	0	0	22	22	0	0	0	0
50	0.82547	0	9	0	0	0	19	26	19	0	0	0
50	0.825377	22	0	0	0	19	22	0	0	0	25	0
50	0.825262	0	0	0	0	25	20	22	0	0	0	22
50	0.825233	0	0	0	0	23	22	22	0	0	0	13
50	0.825233	0	0	0	0	10	22	22	0	0	0	26
50	0.825214	0	0	22	0	0	22	22	24	0	0	0
50	0.825167	0	0	22	0	0	22	22	23	0	0	0
50	0.824888	0	0	0	0	0	22	22	0	0	0	22
50	0.824597	22	0	0	0	0	19	22	0	0	25	0
50	0.824593	22	0	0	0	25	19	0	0	0	13	0
50	0.824581	0	0	26	0	0	22	22	20	0	0	0
50	0.824568	0	18	0	0	22	19	0	0	0	0	22
50	0.824506	0	0	0	0	25	20	22	0	0	0	13
50	0.824482	23	9	0	0	13	19	0	0	0	0	0
50	0.824482	10	9	0	0	26	19	0	0	0	0	0
50	0.824422	10	9	0	0	25	20	0	0	0	0	0
50	0.824395	0	0	0	0	25	20	25	0	0	0	19
50	0.824365	22	18	0	0	13	19	0	0	0	0	0
50	0.824365	22	5	0	0	26	19	0	0	0	0	0
50	0.824343	0	9	0	0	26	19	0	0	0	0	19
50	0.824337	26	0	0	0	22	19	13	0	0	0	0
50	0.824337	13	0	0	0	22	19	26	0	0	0	0
50	0.824207	0	0	0	0	25	19	0	0	22	0	22
71	0.82416	22	0	0	0	17	19	22	0	0	0	0
71	0.824051	22	0	0	0	26	19	0	0	0	13	0
86	0.824051	22	0	0	0	13	19	0	0	0	26	0
86	0.823595	0	0	0	23	0	22	25	0	0	0	19
86	0.8235	0	6	0	0	0	23	22	0	0	0	22
86	0.823439	23	7	0	0	0	19	22	0	0	0	0
86	0.823404	0	9	0	0	0	22	19	0	0	0	23
86	0.823236	0	8	0	0	0	19	19	0	0	0	26
86	0.8232	0	0	0	0	22	23	22	0	0	0	13
86	0.8232	0	0	0	0	22	10	22	0	0	0	26
86	0.82311	0	0	0	0	0	19	22	0	0	17	22
86	0.823101	22	6	0	0	0	19	25	0	0	0	0
86	0.822936	0	0	0	0	22	26	22	0	0	0	19
86	0.822613	0	0	0	0	22	19	16	0	0	0	22
86	0.822464	0	9	0	0	0	22	23	0	0	0	19
86	0.822425	0	18	0	0	0	22	19	0	0	0	22
86	0.82239	0	8	0	0	26	19	0	0	0	0	19
86	0.822362	19	9	0	0	0	19	0	0	0	17	0
86	0.822362	0	18	0	0	0	19	22	0	0	5	0
86	0.822362	0	5	0	0	0	19	22	0	0	18	0
86	0.822356	23	0	0	0	0	22	19	0	0	16	0
86	0.822347	0	0	0	0	13	19	22	0	0	0	25
86	0.82225	0	0	22	0	0	22	22	0	23	0	0
86	0.82214	22	0	0	0	0	19	22	0	0	26	0
86	0.822094	19	9	16	0	0	19	0	0	0	0	0
86	0.821993	0	0	0	0	25	19	25	0	0	0	19
86	0.821831	0	0	0	22	0	19	25	0	0	0	22
86	0.821804	22	0	0	0	25	19	0	0	23	0	0
86	0.821755	26	0	0	0	25	19	0	0	20	0	0
86	0.82175	0	0	0	0	19	26	22	0	0	0	22
86	0.821681	22	0	0	0	19	22	0	0	0	26	0
86	0.821545	22	6	0	0	0	19	26	0	0	0	0
86	0.821514	22	0	0	0	0	22	19	0	0	26	0
86	0.821488	0	9	0	0	22	0	22	0	0	0	19
86	0.821426	0	0	25	0	0	22	22	0	0	0	10
86	0.821408	0	0	0	0	19	26	25	0	0	0	19
86	0.821395	22	0	0	0	0	19	23	0	0	16	0
86	0.821323	23	0	0	0	16	19	22	0	0	0	0
86	0.821301	23	0	0	0	0	19	22	0	0	17	0
86	0.821295	22	9	0	0	0	19	0	0	0	0	0
86	0.821274	22	0	22	0	25	19	0	0	0	0	0
86	0.821246	0	0	22	0	0	22	22	0	22	0	0
86	0.821132	0	8	0	0	0	19	22	0	23	0	0
86	0.821119	22	8	0	0	23	19	0	0	0	0	0
86	0.821039	0	0	22	0	20	25	22	0	0	0	0
86	0.821004	0	0	0	23	0	19	25	0	0	0	22
86	0.820996	0	18	0	0	0	22	22	20	0	0	0
86	0.820967	0	0	19	0	25	19	26	0	0	0	0
86	0.820811	0	0	0	0	0	22	22	15	0	0	22
86	0.820788	0	0	22	0	23	22	22	0	0	0	0
86	0.820672	0	0	22	13	0	22	22	0	0	0	0
86	0.820627	22	0	0	0	25	20	22	0	0	0	0
86	0.82061	0	0	0	0	23	19	25	0	0	0	22
86	0.820578	10	9	0	0	0	19	25	0	0	0	0
87	0.820505	0	8	0	0	0	22	22	0	0	0	19
87	0.820499	22	9	0	0	0	19	0	15	0	0	0
87	0.820403	0	0	0	0	22	22	22	0	0	0	23
87	0.820272	0	17	0	0	0	19	22	0	0	0	0
87	0.820267	0	0	0	0	16	19	26	0	0	0	19
87	0.820236	0	9	0	0	0	19	25	0	0	0	10
87	0.820158	23	27	0	0	0	19	19	0	0	0	0
87	0.820158	23	0	27	0	0	19	19	0	0	0	0
87	0.820158	23	0	0	27	0	19	19	0	0	0	0
87	0.820158	23	0	0	0	27	19	19	0	0	0	0
88	0.820158	23	0	0	0	0	19	19	27	0	0	0
88	0.820158	23	0	0	0	0	19	19	0	27	0	0
88	0.820158	23	0	0	0	0	19	19	0	0	27	0
88	0.820158	23	0	0	0	0	19	19	0	0	0	27
88	0.820035	0	0	0	0	25	20	13	0	0	0	22
88	0.819994	0	0	19	0	25	23	22	0	0	0	0
88	0.819974	22	0	0	0	25	20	0	0	0	13	0
89	0.81985	0	9	0	0	0	19	26	20	0	0	0
89	0.819813	0	0	0	0	0	22	22	0	0	26	10
89	0.819813	0	0	0	0	0	22	22	0	0	13	23
89	0.819781	22	18	0	0	0	19	22	0	0	0	0
89	0.819712	22	0	0	0	22	19	26	0	0	0	0
89	0.819708	0	0	22	23	0	22	22	0	0	0	0
89	0.819689	22	0	0	0	25	19	0	15	0	0	0
89	0.819581	10	0	0	0	25	20	25	0	0	0	0
89	0.819561	0	0	0	0	0	22	22	0	23	0	0
89	0.81945	0	9	0	0	13	19	0	0	0	0	22
89	0.819154	22	17	0	0	0	19	22	0	0	0	0
89	0.818958	0	0	26	0	0	22	22	19	0	0	0
89	0.818925	0	8	0	0	0	19	26	0	0	0	20
89	0.818819	0	0	0	0	20	22	25	0	0	0	22
89	0.81877	22	5	0	0	0	19	25	0	0	0	0
89	0.818596	0	17	0	0	0	22	22	0	0	0	19
90	0.818529	22	0	0	0	22	19	17	0	0	0	0
90	0.818463	0	17	0	0	0	19	22	0	0	0	22
91	0.818376	0	6	0	0	0	26	22	0	0	0	19
93	0.818371	26	0	0	0	22	10	22	0	0	0	0
101	0.818371	13	0	0	0	22	23	22	0	0	0	0
101	0.818351	0	0	0	23	0	22	22	0	0	0	22
101	0.818351	0	0	0	0	0	22	22	0	0	17	19
101	0.818289	0	0	0	0	22	19	17	0	0	0	22
101	0.818278	0	0	25	0	0	22	22	11	0	0	0
101	0.818217	0	0	0	0	0	19	22	24	0	8	0
101	0.818172	23	0	0	0	13	19	25	0	0	0	0
101	0.818172	10	0	0	0	26	19	25	0	0	0	0
101	0.818117	0	8	0	0	0	19	22	0	24	0	0
101	0.818078	0	9	0	16	0	19	0	21	0	0	0
101	0.817844	0	0	0	0	25	19	0	0	23	0	22
101	0.81783	22	18	0	0	22	19	0	0	0	0	0
101	0.817772	10	0	25	0	0	19	25	0	0	0	0
101	0.817745	0	18	0	4	0	19	22	0	0	0	0
101	0.817745	0	5	0	17	0	19	22	0	0	0	0
102	0.817647	0	0	0	0	22	19	25	0	0	0	23
102	0.817636	22	9	0	0	0	19	0	0	13	0	0
102	0.817635	26	8	0	0	0	19	19	0	0	0	0
102	0.817625	22	0	13	0	25	19	0	0	0	0	0
102	0.817624	26	0	0	0	0	22	22	0	0	0	10
102	0.817624	13	0	0	0	0	22	22	0	0	0	23
102	0.817609	0	0	16	0	0	22	22	0	0	0	19
102	0.817531	0	0	8	0	0	19	25	0	0	0	19
103	0.81733	0	0	0	0	16	20	22	0	0	0	22
103	0.817254	0	6	0	0	0	19	13	0	0	0	25
103	0.817222	23	0	0	24	0	19	22	0	0	0	0
103	0.817198	0	0	26	0	10	22	22	0	0	0	0
103	0.817198	0	0	13	0	23	22	22	0	0	0	0
103	0.817192	0	8	0	0	0	22	19	24	0	0	0
103	0.817178	0	0	0	0	0	22	22	0	23	0	22
103	0.817154	23	0	0	0	0	19	22	0	0	7	0
103	0.817076	0	5	0	0	0	22	25	0	0	0	20
103	0.817048	20	9	0	0	0	19	23	0	0	0	0
103	0.817023	0	0	0	0	0	19	22	0	0	17	23
103	0.817009	26	0	0	0	0	22	22	12	0	0	0
103	0.816966	0	0	23	0	16	19	22	0	0	0	0
103	0.816899	0	9	0	0	0	19	19	0	0	0	25
103	0.816805	0	0	0	0	0	22	22	0	26	0	10
103	0.816805	0	0	0	0	0	22	22	0	13	0	23
103	0.816785	0	18	0	0	0	22	19	0	0	0	13
103	0.816785	0	5	0	0	0	22	19	0	0	0	26
103	0.816759	0	18	0	0	0	19	25	19	0	0	0
103	0.816671	0	0	0	0	17	19	25	0	0	0	19
103	0.816663	22	9	0	0	0	19	0	0	22	0	0
103	0.816388	23	9	0	0	19	0	22	0	0	0	0
103	0.816364	0	6	0	0	0	19	16	0	0	0	22
103	0.816358	0	0	0	0	0	22	22	0	22	0	23
103	0.816153	0	15	0	0	22	0	22	0	0	0	22
103	0.816125	26	4	0	0	0	19	22	0	0	0	0
103	0.816125	13	17	0	0	0	19	22	0	0	0	0
104	0.816006	0	0	8	0	0	19	22	0	0	0	22
104	0.815831	17	0	0	0	0	22	22	0	0	0	20
104	0.815805	22	9	0	13	0	19	0	0	0	0	0
104	0.815749	26	0	0	0	0	22	22	21	0	0	0
104	0.815735	0	18	0	0	25	19	0	0	0	0	19
104	0.815731	0	9	0	0	0	19	16	0	0	0	19
104	0.815717	0	6	0	0	0	22	19	0	0	0	25
104	0.815644	0	0	0	0	23	19	25	0	0	0	13
104	0.815644	0	0	0	0	10	19	25	0	0	0	26
104	0.815603	0	0	22	22	0	19	25	0	0	0	0
104	0.81558	23	0	0	0	25	19	13	0	0	0	0
104	0.81558	10	0	0	0	25	19	26	0	0	0	0
104	0.815531	0	0	0	0	22	19	13	0	0	0	25
104	0.815397	26	0	0	0	0	22	22	0	0	0	11
104	0.815397	13	0	0	0	0	22	22	0	0	0	24
134	0.815289	0	6	0	0	0	19	25	0	0	0	23
134	0.815274	26	0	0	0	0	19	25	0	0	0	10
134	0.815274	13	0	0	0	0	19	25	0	0	0	23
134	0.815254	0	0	26	0	0	22	22	11	0	0	0
134	0.815254	0	0	13	0	0	22	22	24	0	0	0
134	0.815249	0	0	19	0	22	22	26	0	0	0	0
134	0.815234	0	18	10	0	0	22	22	0	0	0	0
134	0.815234	0	5	23	0	0	22	22	0	0	0	0
134	0.814965	23	0	0	0	25	10	22	0	0	0	0
134	0.814965	10	0	0	0	25	23	22	0	0	0	0
134	0.814924	0	6	0	0	0	23	25	0	0	0	19
134	0.814901	0	9	0	0	0	19	23	0	0	0	22
134	0.814888	0	9	0	0	26	19	0	0	0	0	10
134	0.814888	0	9	0	0	13	19	0	0	0	0	23
134	0.814831	26	0	0	0	0	22	22	0	20	0	0
134	0.814766	0	17	0	0	0	19	22	0	0	0	23
134	0.814731	0	8	0	0	0	19	26	0	0	0	10
134	0.814731	0	8	0	0	0	19	13	0	0	0	23
134	0.814615	22	0	0	0	16	19	22	0	0	0	0
155	0.814591	0	17	0	0	0	19	25	0	0	0	19
155	0.81456	22	0	0	0	22	23	22	0	0	0	0
155	0.814525	0	0	19	26	0	22	22	0	0	0	0
155	0.814518	26	9	0	0	0	19	0	20	0	0	0
155	0.814362	23	0	22	0	0	22	22	0	0	0	0
155	0.814341	0	18	0	0	0	22	22	19	0	0	0
155	0.814223	0	0	0	26	0	22	22	0	0	0	10
155	0.814223	0	0	0	13	0	22	22	0	0	0	23
156	0.814219	22	0	0	0	0	19	0	0	0	25	0
156	0.814185	0	8	0	0	0	19	22	0	0	0	24
156	0.814156	23	8	0	0	0	19	13	0	0	0	0
156	0.814156	10	8	0	0	0	19	26	0	0	0	0
159	0.814151	23	0	0	0	23	19	23	0	0	0	0
159	0.813945	19	9	0	0	0	19	25	0	0	0	0
159	0.813918	19	9	0	0	25	20	0	0	0	0	0
159	0.813901	26	0	0	0	4	19	22	0	0	0	0
159	0.813901	13	0	0	0	17	19	22	0	0	0	0
159	0.813897	22	6	0	0	0	19	0	0	0	26	0
159	0.813867	23	6	0	0	0	22	22	0	0	0	0
159	0.813812	23	9	0	0	0	22	19	0	0	0	0
170	0.813726	0	0	0	26	0	19	25	0	0	0	10
170	0.813726	0	0	0	13	0	19	25	0	0	0	23
170	0.813686	0	0	0	0	19	23	25	0	0	0	22
170	0.813682	0	0	0	0	17	19	22	0	0	0	23
170	0.813635	22	9	0	0	13	20	0	0	0	0	0
170	0.813633	0	9	0	0	0	22	23	0	0	0	10
170	0.813633	0	9	0	0	0	22	10	0	0	0	23
170	0.813601	0	7	0	0	0	22	19	0	0	0	24
170	0.813594	0	15	0	0	0	22	22	0	0	0	13
170	0.813594	0	2	0	0	0	22	22	0	0	0	26
170	0.81359	0	0	0	0	26	19	16	0	0	0	19
171	0.813522	0	9	0	0	0	23	22	19	0	0	0
174	0.813488	0	8	0	17	0	19	19	0	0	0	0
174	0.813425	23	0	0	0	0	22	22	0	0	13	0
174	0.813425	10	0	0	0	0	22	22	0	0	26	0
174	0.813254	26	0	0	0	0	22	22	11	0	0	0
174	0.813254	13	0	0	0	0	22	22	24	0	0	0
174	0.813159	0	8	22	0	0	19	22	0	0	0	0
174	0.813125	0	0	22	0	0	22	22	0	0	0	23
174	0.813016	23	0	0	0	22	19	16	0	0	0	0
174	0.813004	19	9	0	0	0	19	0	0	0	26	0
174	0.812762	22	0	0	0	22	22	0	0	0	22	0
174	0.812725	22	0	0	0	0	19	26	0	0	13	0
174	0.812725	22	0	0	0	0	19	13	0	0	26	0
174	0.812685	26	0	0	0	25	19	0	0	0	0	10
174	0.812685	13	0	0	0	25	19	0	0	0	0	23
174	0.812672	0	0	0	0	19	22	22	0	0	0	25
174	0.81267	0	18	0	0	22	0	22	0	0	0	10
174	0.81267	0	5	0	0	22	0	22	0	0	0	23
174	0.812635	0	18	0	0	0	19	16	0	0	0	19
174	0.812591	22	9	0	0	22	20	0	0	0	0	0
174	0.812567	22	0	13	0	0	19	25	0	0	0	0
174	0.812537	0	0	26	0	0	22	22	0	19	0	0
174	0.812482	0	0	0	0	25	19	26	0	19	0	0
174	0.812453	0	0	0	0	0	19	25	0	0	17	20
174	0.812406	0	8	23	0	0	22	19	0	0	0	0
174	0.812397	0	0	0	0	19	22	22	0	0	0	26
174	0.812394	0	8	0	0	0	19	22	0	0	15	0
174	0.812378	0	8	0	0	0	19	22	0	22	0	0
174	0.812337	0	0	0	0	22	22	26	0	0	0	10
174	0.812337	0	0	0	0	22	22	13	0	0	0	23
174	0.812305	0	3	0	0	0	22	26	0	0	0	22
174	0.812274	22	9	0	0	0	19	0	6	0	0	0
174	0.8122	22	0	16	0	22	19	0	0	0	0	0
174	0.812181	0	9	0	0	25	19	0	0	0	0	19
174	0.812051	0	6	0	0	0	19	26	0	0	0	13
174	0.812051	0	6	0	0	0	19	13	0	0	0	26
174	0.812002	22	18	0	0	0	19	0	0	0	13	0
174	0.812002	22	5	0	0	0	19	0	0	0	26	0
178	0.811994	26	0	0	0	0	22	22	20	0	0	0
178	0.811968	23	8	0	0	22	0	19	0	0	0	0
178	0.811958	22	6	0	0	25	20	0	0	0	0	0
178	0.811939	0	9	0	0	0	22	22	0	0	0	10
178	0.811903	0	7	0	0	26	19	19	0	0	0	0
178	0.811891	0	0	17	0	0	22	22	0	0	0	10
178	0.811891	0	0	4	0	0	22	22	0	0	0	23
178	0.811889	0	0	0	0	0	22	22	0	24	0	22
178	0.811855	0	9	0	0	0	19	22	23	0	0	0
178	0.81175	0	17	22	0	0	22	19	0	0	0	0
178	0.811712	0	15	0	0	25	0	22	0	0	0	19
178	0.811701	0	7	0	0	23	19	22	0	0	0	0
178	0.811699	17	0	0	0	0	22	22	0	0	0	19
178	0.811673	23	7	0	0	22	19	0	0	0	0	0
178	0.811668	0	0	8	0	0	22	22	0	0	0	19
178	0.81163	22	0	0	0	25	11	22	0	0	0	0
178	0.811596	0	0	0	0	0	22	22	24	0	0	22
178	0.811558	23	0	0	0	0	19	22	24	0	0	0
178	0.811553	22	6	0	0	0	19	0	0	0	25	0
178	0.811525	0	8	0	0	22	0	22	0	0	0	20
185	0.811485	0	0	22	0	0	22	22	0	24	0	0
185	0.81145	22	9	0	0	0	19	23	0	0	0	0
185	0.811389	0	9	0	0	0	19	25	0	0	0	20
185	0.811387	0	0	0	0	26	19	26	0	0	0	10
185	0.811387	0	0	0	0	26	19	13	0	0	0	23
185	0.811387	0	0	0	0	13	19	26	0	0	0	23
185	0.811357	0	18	0	0	0	22	22	0	19	0	0
185	0.811333	22	6	0	0	0	19	0	0	0	17	0
185	0.811317	26	0	0	0	10	22	22	0	0	0	0
185	0.811317	13	0	0	0	23	22	22	0	0	0	0
185	0.811301	0	17	13	0	0	19	22	0	0	0	0
185	0.811301	0	4	26	0	0	19	22	0	0	0	0
185	0.811144	0	8	0	0	25	19	0	0	0	0	20
185	0.811068	20	18	0	0	0	19	22	0	0	0	0
185	0.811028	0	0	0	0	0	22	22	0	25	0	10
185	0.810954	0	0	7	0	0	19	22	0	0	0	22
185	0.810894	0	6	0	0	0	22	23	0	0	0	22
185	0.810817	0	0	17	0	0	19	25	0	0	0	19
185	0.810813	27	0	0	0	0	22	22	0	0	0	10
185	0.810813	14	0	0	0	0	22	22	0	0	0	23
185	0.810813	0	27	0	0	0	22	22	0	0	0	10
185	0.810813	0	14	0	0	0	22	22	0	0	0	23
185	0.810813	0	0	27	0	0	22	22	0	0	0	10
185	0.810813	0	0	14	0	0	22	22	0	0	0	23
185	0.810813	0	0	0	27	0	22	22	0	0	0	10
186	0.810813	0	0	0	14	0	22	22	0	0	0	23
186	0.810813	0	0	0	0	27	22	22	0	0	0	10
186	0.810813	0	0	0	0	14	22	22	0	0	0	23
186	0.810813	0	0	0	0	0	22	22	27	0	0	10
186	0.810813	0	0	0	0	0	22	22	14	0	0	23
186	0.810813	0	0	0	0	0	22	22	0	27	0	10
186	0.810813	0	0	0	0	0	22	22	0	14	0	23
186	0.810813	0	0	0	0	0	22	22	0	0	27	10
187	0.810813	0	0	0	0	0	22	22	0	0	14	23
187	0.810753	0	8	0	0	25	20	0	0	0	0	19
187	0.810737	0	0	13	0	0	22	22	0	0	0	0
187	0.810728	0	17	0	0	13	19	22	0	0	0	0
187	0.810728	0	4	0	0	26	19	22	0	0	0	0
187	0.810697	0	0	0	0	0	22	22	0	22	0	22
188	0.810645	0	6	0	0	25	19	0	0	0	0	22
188	0.810623	22	0	0	0	22	19	0	0	0	16	0
188	0.810586	0	8	0	0	0	22	22	0	0	0	21
188	0.810509	0	0	22	0	0	22	22	15	0	0	0
188	0.810462	14	0	22	0	0	22	22	0	0	0	0
188	0.810462	0	14	22	0	0	22	22	0	0	0	0
188	0.810462	0	0	22	14	0	22	22	0	0	0	0
188	0.810462	0	0	22	0	14	22	22	0	0	0	0
188	0.810462	0	0	22	0	0	22	22	14	0	0	0
188	0.810462	0	0	22	0	0	22	22	0	14	0	0
188	0.810462	0	0	22	0	0	22	22	0	0	14	0
188	0.810462	0	0	22	0	0	22	22	0	0	0	14
188	0.810416	0	0	0	0	19	22	16	0	0	0	23
188	0.810398	0	17	0	0	25	19	0	0	0	0	19
188	0.810391	0	17	0	0	22	19	0	0	0	0	22
188	0.810388	27	0	0	0	0	19	19	24	0	0	0
188	0.810388	0	27	0	0	0	19	19	24	0	0	0
188	0.810388	0	0	27	0	0	19	19	24	0	0	0
188	0.810388	0	0	0	27	0	19	19	24	0	0	0
188	0.810388	0	0	0	0	27	19	19	24	0	0	0
188	0.810388	0	0	0	0	0	19	19	24	27	0	0
188	0.810388	0	0	0	0	0	19	19	24	0	27	0
188	0.810388	0	0	0	0	0	19	19	24	0	0	27
188	0.81038	0	8	0	0	0	22	19	0	0	0	24
188	0.810367	0	0	0	0	0	22	22	0	23	0	23
188	0.810318	22	6	0	0	0	22	22	0	0	0	0
188	0.810276	0	0	0	0	19	19	25	0	0	0	25
188	0.810228	0	0	22	0	19	22	26	0	0	0	0
188	0.810198	0	0	0	0	19	22	26	0	0	0	13
188	0.810198	0	0	0	0	19	22	13	0	0	0	26
188	0.810152	0	18	0	0	0	22	22	0	20	0	0
188	0.810106	0	9	0	0	0	19	23	0	0	0	13
188	0.810106	0	9	0	0	0	19	10	0	0	0	26
188	0.810078	0	0	24	0	0	19	22	0	0	0	24
188	0.810073	22	0	0	0	25	19	0	0	0	23	0
188	0.810064	0	0	0	0	0	19	22	24	0	17	0
188	0.81	0	9	0	16	0	19	0	20	0	0	0
188	0.809853	0	7	0	0	0	22	22	0	0	0	21
188	0.809752	0	6	0	0	26	19	0	0	0	0	22
188	0.809685	0	0	0	0	0	22	26	0	0	0	10
188	0.809685	0	0	0	0	0	22	13	0	0	0	23
188	0.809631	0	0	26	0	0	22	22	10	0	0	0
188	0.809631	0	0	13	0	0	22	22	23	0	0	0
188	0.809599	19	0	0	0	25	19	0	0	0	25	0
188	0.809579	23	5	0	0	22	0	22	0	0	0	0
188	0.809579	10	18	0	0	22	0	22	0	0	0	0
188	0.809575	26	0	0	0	0	22	22	0	19	0	0
188	0.809554	0	0	0	0	0	22	22	9	0	0	19
188	0.80953	19	18	0	0	0	19	0	0	0	16	0
188	0.80948	0	0	0	0	0	22	22	0	22	0	0
188	0.809458	0	0	22	0	0	22	22	0	13	0	0
188	0.809442	22	9	4	0	0	19	0	0	0	0	0
188	0.809431	0	0	0	0	25	19	0	0	19	0	26
188	0.809426	0	0	0	22	0	22	25	0	0	0	19
188	0.809246	0	8	0	0	0	19	26	20	0	0	0
188	0.809175	0	17	0	0	0	19	22	23	0	0	0
188	0.809145	0	0	25	0	0	22	22	12	0	0	0
188	0.809108	0	18	0	0	0	19	25	20	0	0	0
188	0.80909	0	8	0	0	19	22	0	0	0	0	23
188	0.809074	22	0	0	0	26	19	22	0	0	0	0
188	0.808992	0	0	0	0	25	19	22	0	0	0	23
188	0.808991	24	0	0	0	23	19	22	0	0	0	0
188	0.80899	22	6	0	0	0	19	0	0	0	16	0
188	0.808964	19	8	0	0	25	20	0	0	0	0	0
188	0.80891	0	0	0	0	0	22	22	0	0	16	20
188	0.808906	0	6	0	0	26	0	22	0	0	0	19
188	0.808901	0	0	19	0	23	22	25	0	0	0	0
188	0.808863	0	9	0	0	25	20	0	0	0	0	19
188	0.808843	0	18	0	0	0	22	22	0	0	0	20
188	0.808796	22	0	0	0	25	19	13	0	0	0	0
188	0.808756	0	9	0	0	0	23	22	20	0	0	0
188	0.80874	0	9	0	0	19	22	0	0	0	0	22
188	0.80872	0	0	0	0	0	22	22	0	24	0	0
188	0.808644	23	9	0	4	0	19	0	0	0	0	0
188	0.808644	10	9	0	17	0	19	0	0	0	0	0
188	0.808603	0	9	0	0	0	22	13	0	0	0	20
188	0.808575	20	18	0	0	0	19	23	0	0	0	0
188	0.808562	22	9	14	0	0	19	0	0	0	0	0
188	0.808562	22	9	0	14	0	19	0	0	0	0	0
188	0.808562	22	9	0	0	14	19	0	0	0	0	0
188	0.808562	22	9	0	0	0	19	14	0	0	0	0
188	0.808562	22	9	0	0	0	19	0	14	0	0	0
188	0.808562	22	9	0	0	0	19	0	0	14	0	0
188	0.808562	22	9	0	0	0	19	0	0	0	14	0
188	0.808562	22	9	0	0	0	19	0	0	0	0	14
188	0.80856	23	8	0	0	19	0	22	0	0	0	0
188	0.808551	19	9	0	0	0	19	26	0	0	0	0
188	0.808542	0	9	0	0	19	0	22	0	0	0	22
188	0.808529	0	17	0	0	0	22	19	0	0	0	0
188	0.808511	0	0	0	0	26	22	22	0	19	0	0
188	0.808478	0	0	0	0	26	22	22	0	20	0	0
188	0.808448	0	9	0	0	0	19	16	0	0	0	20
188	0.808407	22	0	13	0	0	22	22	0	0	0	0
188	0.808339	0	9	0	13	0	19	0	0	0	0	22
188	0.808319	26	0	0	0	0	22	22	0	21	0	0
188	0.808318	23	6	0	0	22	0	22	0	0	0	0
188	0.808315	0	9	0	0	0	19	22	22	0	0	0
188	0.808298	22	0	0	0	23	19	0	0	0	16	0
188	0.808293	0	0	19	0	26	19	25	0	0	0	0
188	0.808285	0	0	0	0	0	22	25	0	24	0	19
188	0.808263	26	0	0	0	0	19	13	0	0	0	0
188	0.808263	13	0	0	0	0	19	26	0	0	0	0
188	0.808219	0	0	0	0	0	22	22	21	0	17	0
188	0.808193	0	0	0	0	0	19	22	23	0	17	0
188	0.808127	0	6	0	0	22	19	0	0	0	0	25
188	0.808048	0	18	0	0	13	19	0	0	0	0	22
188	0.808048	0	5	0	0	26	19	0	0	0	0	22
188	0.808031	23	8	0	0	19	22	0	0	0	0	0
188	0.808028	26	9	0	0	0	19	0	21	0	0	0
188	0.80802	26	0	0	0	25	19	0	21	0	0	0
188	0.808015	0	8	0	0	23	19	22	0	0	0	0
188	0.807987	0	6	0	0	22	0	22	0	0	0	23
188	0.80797	0	8	0	0	0	22	19	23	0	0	0
188	0.80782	14	8	0	0	0	19	22	0	0	0	0
188	0.80782	0	8	14	0	0	19	22	0	0	0	0
188	0.80782	0	8	0	14	0	19	22	0	0	0	0
188	0.80782	0	8	0	0	14	19	22	0	0	0	0
188	0.80782	0	8	0	0	0	19	22	14	0	0	0
188	0.80782	0	8	0	0	0	19	22	0	14	0	0
188	0.80782	0	8	0	0	0	19	22	0	0	14	0
188	0.80782	0	8	0	0	0	19	22	0	0	0	14
188	0.807788	0	18	0	13	0	19	22	0	0	0	0
188	0.807788	0	5	0	26	0	19	22	0	0	0	0
188	0.807727	0	0	0	0	22	22	25	0	0	0	19
188	0.807651	0	0	0	0	19	19	16	0	0	0	26
188	0.807602	0	9	0	0	0	10	22	0	0	0	22
188	0.80759	26	0	0	0	25	19	0	12	0	0	0
188	0.807589	22	9	0	0	0	19	0	0	23	0	0
188	0.807573	26	0	0	0	16	19	19	0	0	0	0
188	0.807555	22	9	0	0	23	19	0	0	0	0	0
191	0.807538	0	0	22	0	17	19	22	0	0	0	0
211	0.807519	22	5	0	0	25	19	0	0	0	0	0
211	0.807493	19	9	7	0	0	19	0	0	0	0	0
211	0.807468	0	18	0	0	0	22	22	0	0	0	11
211	0.807468	0	5	0	0	0	22	22	0	0	0	24
211	0.807421	0	15	0	0	0	19	25	0	0	0	13
211	0.807421	0	2	0	0	0	19	25	0	0	0	26
211	0.807398	0	18	0	0	19	22	0	0	0	0	22
211	0.807352	0	9	0	0	0	19	22	0	0	5	0
211	0.807312	0	8	0	23	0	19	22	0	0	0	0
211	0.807296	22	9	0	0	0	10	22	0	0	0	0
226	0.807282	26	5	0	0	0	22	19	0	0	0	0
226	0.807282	13	18	0	0	0	22	19	0	0	0	0
226	0.807262	23	15	0	0	0	19	23	0	0	0	0
226	0.807248	0	0	0	0	0	22	22	18	0	0	10
226	0.807248	0	0	0	0	0	22	22	5	0	0	23
226	0.807125	0	8	0	0	0	19	19	0	0	18	0
226	0.807091	0	9	0	0	22	0	22	0	0	0	20
226	0.807019	0	0	0	0	20	25	22	0	0	0	22
226	0.807003	23	9	0	0	22	0	19	0	0	0	0
226	0.806989	0	6	0	0	0	19	22	0	0	0	26
226	0.806985	23	0	13	0	0	19	25	0	0	0	0
226	0.806985	10	0	26	0	0	19	25	0	0	0	0
226	0.806985	0	17	0	0	0	22	22	0	0	0	11
226	0.806985	0	4	0	0	0	22	22	0	0	0	24
226	0.806891	0	15	0	0	22	0	25	0	0	0	19
226	0.806869	0	9	0	0	23	19	0	0	0	0	22
226	0.806843	0	8	0	0	25	19	0	0	0	0	19
226	0.806791	0	0	0	0	0	22	22	15	0	0	23
226	0.80677	22	0	0	0	0	22	22	6	0	0	0
226	0.80674	23	0	0	0	0	19	19	0	26	0	0
226	0.806684	0	0	0	0	0	22	25	15	0	0	19
226	0.806646	20	9	0	0	0	20	22	0	0	0	0
226	0.806638	23	0	0	0	22	10	25	0	0	0	0
226	0.806638	10	0	0	0	22	23	25	0	0	0	0
226	0.806614	0	0	26	0	0	19	25	0	0	0	10
226	0.806614	0	0	13	0	0	19	25	0	0	0	23
226	0.806581	0	0	25	0	0	22	22	0	20	0	0
226	0.806561	0	0	25	0	10	22	22	0	0	0	0
226	0.806552	0	15	0	0	0	22	25	0	0	0	10
226	0.806552	0	2	0	0	0	22	25	0	0	0	23
241	0.806548	0	0	0	0	0	22	22	6	0	0	22
241	0.806545	0	0	0	0	25	19	26	0	20	0	0
241	0.806481	0	0	26	0	0	22	22	0	20	0	0
241	0.806401	22	0	0	0	22	19	0	0	0	17	0
241	0.806384	0	0	22	0	19	26	22	0	0	0	0
241	0.806285	0	0	0	0	16	19	19	0	0	0	26
241	0.806267	0	8	0	0	17	19	19	0	0	0	0
241	0.806238	0	0	26	0	0	22	22	21	0	0	0
241	0.806224	0	9	0	25	0	19	0	0	0	0	10
241	0.806181	0	18	0	0	0	22	13	0	0	0	19
241	0.806181	0	5	0	0	0	22	26	0	0	0	19
241	0.806177	13	0	0	0	16	20	22	0	0	0	0
241	0.806154	26	0	0	0	0	19	25	11	0	0	0
241	0.806154	13	0	0	0	0	19	25	24	0	0	0
241	0.806149	26	0	0	0	0	19	25	20	0	0	0
241	0.806045	0	8	0	0	0	22	19	0	0	0	22
241	0.806039	0	0	0	0	25	19	0	15	0	0	22
241	0.806034	0	0	0	0	0	19	25	21	0	17	0
241	0.805988	0	0	13	0	0	22	22	0	0	0	22
241	0.805977	23	9	0	0	22	19	0	0	0	0	0
241	0.805917	23	15	0	0	0	19	22	0	0	0	0
241	0.805825	0	5	22	0	0	22	22	0	0	0	0
241	0.805786	0	0	0	0	20	25	25	0	0	0	19
242	0.805768	22	6	0	0	0	23	22	0	0	0	0
242	0.80573	0	0	19	0	22	26	22	0	0	0	0
242	0.805698	0	16	0	0	22	19	22	0	0	0	0
242	0.805686	0	0	0	0	25	10	22	0	0	0	22
242	0.805671	0	0	0	0	0	19	25	0	0	18	10
242	0.805671	0	0	0	0	0	19	25	0	0	5	23
242	0.805645	22	0	0	0	16	19	23	0	0	0	0
242	0.80562	0	7	26	0	0	19	19	0	0	0	0
242	0.805557	0	5	0	0	25	19	0	0	0	0	22
242	0.805543	0	12	0	0	0	22	25	0	0	0	22
242	0.805466	0	9	0	22	0	19	0	0	0	0	22
242	0.805395	0	17	0	0	22	19	22	0	0	0	0
243	0.805394	0	9	0	16	0	19	0	0	0	0	19
244	0.805349	23	9	0	0	0	22	10	0	0	0	0
244	0.805349	10	9	0	0	0	22	23	0	0	0	0
244	0.805326	0	9	0	0	0	19	17	0	0	0	19
244	0.805245	22	9	0	0	0	19	0	24	0	0	0
244	0.805239	23	0	0	0	0	19	23	24	0	0	0
244	0.805222	23	0	0	0	26	20	19	0	0	0	0
244	0.805113	0	0	0	0	0	19	25	20	0	17	0
244	0.805101	0	8	0	0	0	19	23	0	0	0	22
244	0.805093	26	0	0	0	22	0	22	21	0	0	0
244	0.80508	0	0	13	0	0	22	25	0	0	0	20
244	0.805064	25	9	0	0	0	19	0	21	0	0	0
244	0.805055	0	9	0	7	0	19	0	21	0	0	0
244	0.804964	0	0	0	0	0	22	25	0	23	0	19
244	0.80485	0	0	0	0	25	19	23	0	0	0	22
244	0.804838	0	9	0	0	23	22	0	0	0	0	19
244	0.804818	0	8	0	0	0	19	23	0	0	0	0
244	0.804813	0	0	19	25	0	22	22	0	0	0	0
244	0.80481	0	18	0	0	25	19	0	0	0	0	10
244	0.80481	0	5	0	0	25	19	0	0	0	0	23
244	0.804805	0	8	0	0	0	19	22	0	15	0	0
244	0.804793	0	0	22	0	22	22	22	0	0	0	0
244	0.804778	0	18	0	0	0	19	26	0	0	0	10
244	0.804778	0	18	0	0	0	19	13	0	0	0	23
244	0.804778	0	5	0	0	0	19	26	0	0	0	23
244	0.804748	0	0	17	0	0	19	22	0	0	0	22
244	0.804721	0	0	0	0	0	19	25	15	0	0	22
244	0.804546	0	9	0	13	0	19	22	0	0	0	0
244	0.804542	10	0	16	0	0	22	22	0	0	0	0
269	0.804537	0	0	25	0	0	22	22	0	19	0	0
276	0.80446	18	0	0	0	0	22	22	0	0	0	19
279	0.804413	0	0	0	22	0	22	25	0	0	0	20
279	0.804407	0	0	22	0	16	19	22	0	0	0	0
279	0.804403	0	2	0	0	0	19	25	0	0	0	25
279	0.804369	25	0	0	0	25	19	0	21	0	0	0
279	0.804368	0	0	26	0	0	22	22	0	10	0	0
279	0.804368	0	0	13	0	0	22	22	0	23	0	0
279	0.804353	0	17	0	0	0	22	19	0	0	0	23
279	0.804317	0	0	0	0	26	23	22	0	0	0	10
279	0.804317	0	0	0	0	26	10	22	0	0	0	23
279	0.804317	0	0	0	0	13	23	22	0	0	0	23
279	0.80431	0	8	22	0	0	22	19	0	0	0	0
279	0.804309	22	6	0	0	16	20	0	0	0	0	0
279	0.804306	22	0	17	0	0	19	22	0	0	0	0
279	0.804254	0	7	0	0	22	19	0	0	0	0	23
279	0.804221	23	0	0	0	24	19	22	0	0	0	0
279	0.804174	0	9	0	0	22	23	0	0	0	0	19
279	0.80412	0	0	17	0	0	19	25	0	0	0	10
296	0.80412	0	0	4	0	0	19	25	0	0	0	23
297	0.804103	0	0	25	0	0	19	25	20	0	0	0
297	0.804075	26	0	0	0	0	22	19	0	0	13	0
297	0.804075	13	0	0	0	0	22	19	0	0	26	0
297	0.804062	22	0	0	0	22	0	19	0	0	26	0
297	0.804034	0	6	0	0	0	19	16	0	0	0	23
299	0.80403	0	0	0	0	0	19	26	0	0	0	13
299	0.80403	0	0	0	0	0	19	13	0	0	0	26
299	0.803916	23	6	0	0	0	19	25	0	0	0	0
299	0.803913	0	9	0	0	19	0	22	0	0	0	23
299	0.803908	0	17	22	0	0	19	22	0	0	0	0
299	0.803773	26	0	4	0	0	19	22	0	0	0	0
299	0.803773	13	0	17	0	0	19	22	0	0	0	0
299	0.803768	0	17	0	0	0	19	25	0	0	0	20
299	0.803751	0	0	0	0	25	19	17	0	0	0	19
299	0.80369	26	0	0	0	0	19	22	0	0	4	0
299	0.80369	13	0	0	0	0	19	22	0	0	17	0
299	0.803686	0	0	0	0	22	26	22	0	0	0	10
299	0.803686	0	0	0	0	22	13	22	0	0	0	23
299	0.803685	0	18	0	0	0	22	22	21	0	0	0
299	0.803639	0	18	0	0	0	22	22	11	0	0	0
299	0.803639	0	5	0	0	0	22	22	24	0	0	0
299	0.803638	26	9	0	0	0	19	0	0	0	0	10
299	0.803638	13	9	0	0	0	19	0	0	0	0	23
299	0.803628	0	0	7	0	0	19	25	0	0	0	19
299	0.803577	0	0	25	0	0	19	25	19	0	0	0
299	0.803508	23	5	0	0	25	19	0	0	0	0	0
299	0.803508	10	18	0	0	25	19	0	0	0	0	0
299	0.80348	23	0	0	0	0	19	25	0	0	4	0
299	0.80348	10	0	0	0	0	19	25	0	0	17	0
299	0.803446	0	0	25	0	0	22	22	10	0	0	0
299	0.803446	0	0	0	0	19	26	22	0	0	0	23
299	0.803386	14	0	0	0	0	22	22	0	0	0	22
299	0.803386	0	14	0	0	0	22	22	0	0	0	22
299	0.803386	0	0	14	0	0	22	22	0	0	0	22
299	0.803386	0	0	0	14	0	22	22	0	0	0	22
299	0.803386	0	0	0	0	14	22	22	0	0	0	22
299	0.803386	0	0	0	0	0	22	22	14	0	0	22
299	0.803386	0	0	0	0	0	22	22	0	14	0	22
299	0.803386	0	0	0	0	0	22	22	0	0	14	22
299	0.803338	0	0	0	0	26	10	22	0	0	0	22
299	0.803338	0	0	0	0	13	23	22	0	0	0	22
299	0.803304	22	0	0	0	25	19	0	0	24	0	0
299	0.803288	23	0	0	0	0	19	19	18	0	0	0
299	0.80328	10	0	16	0	0	19	25	0	0	0	0
299	0.803226	0	0	0	0	0	22	22	6	0	0	23
299	0.803221	0	18	0	0	22	19	0	0	0	0	13
299	0.803221	0	5	0	0	22	19	0	0	0	0	26
299	0.803213	0	0	0	0	0	22	25	0	20	0	23
299	0.803199	0	0	23	0	0	22	22	0	22	0	0
299	0.803192	0	9	0	26	0	19	0	0	0	0	10
299	0.803192	0	9	0	13	0	19	0	0	0	0	23
299	0.803137	13	9	0	0	0	19	22	0	0	0	0
299	0.803135	0	9	0	0	0	19	10	0	0	0	25
299	0.803105	26	0	13	0	0	19	22	0	0	0	0
299	0.803105	13	0	26	0	0	19	22	0	0	0	0
299	0.803061	10	9	0	0	0	19	0	0	25	0	0
299	0.803052	22	0	22	0	0	22	22	0	0	0	0
299	0.803017	22	9	0	4	0	19	0	0	0	0	0
299	0.802928	22	0	0	0	22	23	13	0	0	0	0
299	0.802928	22	0	0	0	22	10	26	0	0	0	0
299	0.802914	0	6	0	0	0	19	0	0	0	0	25
299	0.802851	0	0	0	0	25	20	16	0	0	0	19
299	0.802792	26	0	10	0	0	22	22	0	0	0	0
299	0.802792	13	0	23	0	0	22	22	0	0	0	0
299	0.802736	0	8	0	0	0	19	22	15	0	0	0
299	0.802698	0	0	0	0	16	20	25	0	0	0	19
299	0.802696	0	0	23	0	22	22	22	0	0	0	0
299	0.802659	0	18	0	0	25	0	19	0	0	0	19
299	0.802616	22	0	0	0	0	22	22	0	0	13	0
299	0.802611	26	9	0	0	0	19	10	0	0	0	0
299	0.802611	13	9	0	0	0	19	23	0	0	0	0
299	0.802594	0	0	26	0	13	19	22	0	0	0	0
299	0.802594	0	0	13	0	26	19	22	0	0	0	0
299	0.802585	22	0	0	0	25	19	0	5	0	0	0
299	0.80258	22	6	0	0	22	0	22	0	0	0	0
299	0.802575	26	0	0	0	25	19	0	20	0	0	0
299	0.802555	22	9	0	0	0	22	19	0	0	0	0
299	0.802549	22	0	0	0	25	19	0	0	13	0	0
299	0.802539	22	0	0	0	26	10	22	0	0	0	0
299	0.802539	22	0	0	0	13	23	22	0	0	0	0
299	0.802505	0	6	0	0	25	0	22	0	0	0	19
299	0.802449	23	0	0	0	22	20	23	0	0	0	0
299	0.802443	0	0	16	0	0	22	22	20	0	0	0
299	0.802429	0	0	0	13	0	19	25	0	0	0	22
299	0.802399	26	0	0	0	25	19	0	0	21	0	0
299	0.802388	0	0	7	0	0	22	22	0	0	0	19
299	0.802376	19	0	0	0	0	19	26	0	0	16	0
299	0.802371	0	0	0	0	16	19	25	0	0	0	20
299	0.802362	0	0	0	0	25	23	19	0	0	0	22
299	0.802324	10	9	0	16	0	19	0	0	0	0	0
299	0.802272	0	8	0	0	0	22	19	0	23	0	0
299	0.802266	0	0	0	0	23	25	22	0	0	0	19
299	0.802252	0	0	0	0	0	22	22	20	0	0	26
299	0.802238	0	0	23	0	13	22	22	0	0	0	0
299	0.802238	0	0	10	0	26	22	22	0	0	0	0
299	0.802184	22	0	8	0	0	19	22	0	0	0	0
299	0.802172	0	0	23	13	0	22	22	0	0	0	0
299	0.802172	0	0	10	26	0	22	22	0	0	0	0
299	0.802147	0	8	0	0	22	0	19	0	0	0	23
299	0.802145	26	0	0	0	25	19	0	11	0	0	0
299	0.802145	13	0	0	0	25	19	0	24	0	0	0
299	0.80212	0	0	20	0	25	23	22	0	0	0	0
299	0.802064	0	0	0	0	23	22	26	0	0	0	10
299	0.802064	0	0	0	0	23	22	13	0	0	0	23
299	0.802064	0	0	0	0	10	22	26	0	0	0	23
299	0.801998	0	0	0	0	19	25	22	0	0	0	23
299	0.801995	0	0	0	0	0	19	22	0	0	16	23
299	0.801986	0	0	13	0	20	25	22	0	0	0	0
299	0.801968	0	6	0	0	0	22	26	0	0	0	10
299	0.801968	0	6	0	0	0	22	13	0	0	0	23
299	0.801955	0	0	23	0	13	19	25	0	0	0	0
299	0.801955	0	0	10	0	26	19	25	0	0	0	0
299	0.801929	0	8	0	0	19	19	0	0	0	0	26
299	0.80192	0	0	22	13	0	19	25	0	0	0	0
299	0.801895	0	18	13	0	0	19	22	0	0	0	0
299	0.801895	0	5	26	0	0	19	22	0	0	0	0
299	0.801872	26	0	0	0	0	19	22	0	0	13	0
299	0.801872	13	0	0	0	0	19	22	0	0	26	0
299	0.801775	0	9	0	16	0	19	0	0	0	0	10
299	0.801712	22	6	0	0	26	19	0	0	0	0	0
299	0.801685	0	9	0	25	0	19	0	0	0	0	19
299	0.801661	0	0	0	0	23	19	16	0	0	0	22
299	0.80163	23	0	0	0	23	19	22	0	0	0	0
299	0.801602	14	0	0	0	0	19	25	0	0	0	22
302	0.801602	0	14	0	0	0	19	25	0	0	0	22
304	0.801602	0	0	14	0	0	19	25	0	0	0	22
304	0.801602	0	0	0	14	0	19	25	0	0	0	22
304	0.801602	0	0	0	0	14	19	25	0	0	0	22
305	0.801602	0	0	0	0	0	19	25	14	0	0	22
316	0.801602	0	0	0	0	0	19	25	0	14	0	22
317	0.801602	0	0	0	0	0	19	25	0	0	14	22
317	0.801591	10	9	25	0	0	19	0	0	0	0	0
317	0.801445	0	0	0	0	25	19	0	0	0	26	19
317	0.801429	0	0	19	0	23	25	22	0	0	0	0
317	0.801424	26	7	0	0	0	19	19	0	0	0	0
317	0.801424	0	0	0	13	0	22	25	0	0	0	20
317	0.801408	0	0	0	0	16	23	22	0	0	0	19
318	0.801387	26	0	0	0	0	22	22	0	11	0	0
318	0.801387	13	0	0	0	0	22	22	0	24	0	0
318	0.801376	24	0	0	0	0	19	22	24	0	0	0
318	0.801375	0	0	0	0	22	19	22	0	0	0	26
318	0.801354	0	18	0	0	19	0	25	0	0	0	19
318	0.801339	22	0	16	0	0	22	19	0	0	0	0
318	0.801339	0	8	0	0	22	19	0	24	0	0	0
318	0.801308	0	9	0	17	0	19	0	20	0	0	0
318	0.801286	0	17	0	0	19	22	22	0	0	0	0
318	0.801239	23	0	0	0	22	19	0	0	0	16	0
318	0.801187	0	0	0	0	0	22	22	0	19	0	26
318	0.801181	0	8	0	0	20	22	22	0	0	0	0
318	0.801163	26	0	0	0	10	19	25	0	0	0	0
318	0.801163	13	0	0	0	23	19	25	0	0	0	0
318	0.801155	0	0	22	0	0	22	22	22	0	0	0
318	0.801149	10	9	0	0	0	22	22	0	0	0	0
318	0.801108	0	9	0	0	19	19	0	0	0	0	25
320	0.80103	0	9	0	0	22	0	19	0	0	0	22
320	0.800937	22	0	0	0	13	19	25	0	0	0	0
320	0.800915	0	18	0	0	0	19	13	0	0	0	0
320	0.800915	0	5	0	0	0	19	26	0	0	0	0
320	0.800889	0	0	0	0	16	19	23	0	0	0	22
320	0.800859	0	0	22	0	19	22	25	0	0	0	0
320	0.800847	0	7	0	0	0	19	22	24	0	0	0
320	0.800785	23	0	0	0	22	0	22	0	0	0	0
320	0.800785	0	0	0	0	22	0	22	0	0	0	22
320	0.800717	23	6	0	0	0	19	23	0	0	0	0
320	0.800704	0	0	0	0	23	22	22	0	0	0	23
320	0.80066	0	0	0	0	22	20	25	0	0	0	22
320	0.800647	0	0	0	22	0	19	25	0	0	0	23
320	0.800535	0	17	0	0	0	19	22	22	0	0	0
320	0.800522	0	17	0	0	22	19	0	0	0	0	23
320	0.800492	0	18	13	0	0	22	19	0	0	0	0
321	0.800492	0	5	26	0	0	22	19	0	0	0	0
321	0.800399	0	0	0	0	0	19	25	0	0	17	10
321	0.800399	0	0	0	0	0	19	25	0	0	4	23
321	0.800384	0	6	0	0	19	0	25	0	0	0	22
321	0.800337	22	9	0	0	0	19	0	5	0	0	0
321	0.800274	0	8	0	0	0	22	23	0	0	0	20
321	0.800258	0	0	0	0	16	19	25	0	0	0	19
321	0.800205	25	0	0	0	25	19	0	12	0	0	0
321	0.800195	0	9	0	0	0	19	0	20	0	0	26
321	0.800189	0	0	0	0	0	19	25	0	0	0	22
321	0.800188	0	0	23	0	22	0	22	0	0	0	0
321	0.80018	10	8	0	0	25	20	0	0	0	0	0
321	0.800174	0	0	0	0	25	23	22	0	19	0	0
321	0.800155	22	0	0	0	0	22	22	0	0	22	0
321	0.80012	23	0	0	0	0	19	19	0	18	0	0
321	0.800119	0	0	0	23	25	0	22	0	0	0	19
321	0.800088	26	6	0	0	0	19	13	0	0	0	0
321	0.800088	13	6	0	0	0	19	26	0	0	0	0
321	0.800064	0	0	26	0	0	19	25	19	0	0	0
CDC20
Run	R2	SIC1	CLB5	CLN3	SWI6_SBF	CLN1	CLN2	CLB6	SWI4_SBF	CDC28	MBP1_MBF	CDC6
54	0.702508	0	0	12	7	9	3	0	0	0	0	0
54	0.701498	20	0	0	7	6	6	0	0	0	0	0
66	0.695053	20	0	0	7	3	0	9	0	0	0	0
66	0.694297	20	0	0	7	3	9	0	0	0	0	0
111	0.693452	0	0	12	7	6	6	0	0	0	0	0
111	0.689599	0	0	3	7	9	3	0	0	0	0	0
9	0.688223	11	0	0	7	6	6	0	0	0	0	0
9	0.687984	20	0	0	7	9	3	0	0	0	0	0
9	0.687153	20	0	0	7	0	3	9	0	0	0	0
9	0.686778	19	0	0	7	9	3	0	0	0	0	0
9	0.685842	19	0	0	7	0	3	9	0	0	0	0
9	0.68546	0	0	12	16	9	3	0	0	0	0	0
9	0.684018	0	0	21	7	6	6	0	0	0	0	0
10	0.683687	20	0	0	0	3	0	9	0	0	0	16
10	0.683654	0	0	0	7	3	0	6	0	0	0	0
21	0.682993	20	0	0	0	9	3	0	0	0	0	16
21	0.682783	0	0	0	7	3	9	0	0	0	0	13
21	0.682331	0	0	21	7	9	3	0	0	0	0	0
21	0.682236	11	0	0	16	6	6	0	0	0	0	0
21	0.681995	0	0	12	16	6	6	0	0	0	0	0
21	0.681449	20	0	0	0	6	6	0	0	0	0	16
21	0.68113	11	0	0	7	3	0	9	0	0	0	0
21	0.680982	0	0	0	7	3	8	0	0	0	0	13
21	0.680869	20	6	0	0	6	0	0	0	0	0	16
26	0.680413	0	0	0	7	6	5	0	0	0	0	13
26	0.680186	20	0	0	16	6	6	0	0	0	0	0
65	0.679409	0	0	0	7	2	9	0	0	0	0	13
65	0.679245	11	0	0	7	3	9	0	0	0	0	0
65	0.679152	10	0	0	16	9	3	0	0	0	0	0
65	0.67885	11	0	0	16	3	9	0	0	0	0	0
65	0.678577	20	0	0	16	3	9	0	0	0	0	0
65	0.678534	0	0	3	0	9	3	0	0	0	0	25
65	0.678104	19	0	0	16	0	3	9	0	0	0	0
65	0.677357	20	0	0	7	0	6	6	0	0	0	0
65	0.677185	19	0	0	7	6	6	0	0	0	0	0
65	0.677178	0	0	0	7	6	9	0	0	0	0	10
65	0.676971	11	0	0	0	3	0	9	0	0	0	25
65	0.676744	0	6	0	7	3	0	0	0	0	0	0
65	0.676486	11	0	0	7	9	3	0	0	0	0	0
65	0.676076	11	6	0	0	6	0	0	0	0	0	25
65	0.676016	0	0	3	16	9	3	0	0	0	0	0
65	0.675324	19	0	0	16	9	3	0	0	0	0	0
65	0.67528	10	0	0	7	9	3	0	0	0	0	0
65	0.675107	0	0	0	7	9	3	0	0	0	3	0
65	0.67454	0	0	0	7	6	9	0	10	0	0	0
65	0.674493	0	0	0	7	3	5	0	0	0	0	16
65	0.674449	20	6	0	7	6	0	0	0	0	0	0
65	0.674439	0	0	21	7	6	0	6	0	0	0	0
65	0.673609	20	0	0	7	6	0	6	0	0	0	0
65	0.673445	20	0	0	0	0	3	9	0	0	0	16
65	0.673374	10	0	0	16	6	6	0	0	0	0	0
65	0.672861	0	3	0	0	6	0	0	0	0	0	25
65	0.672576	20	6	0	7	0	6	0	0	0	0	0
65	0.672156	19	0	0	7	3	0	9	0	0	0	0
65	0.671862	0	0	21	7	3	0	9	0	0	0	0
66	0.671355	1	0	0	7	6	9	0	0	0	0	0
66	0.671355	0	1	0	7	6	9	0	0	0	0	0
66	0.671355	0	0	1	7	6	9	0	0	0	0	0
66	0.671355	0	0	0	7	6	9	1	0	0	0	0
66	0.671355	0	0	0	7	6	9	0	1	0	0	0
66	0.671355	0	0	0	7	6	9	0	0	1	0	0
66	0.671355	0	0	0	7	6	9	0	0	0	1	0
66	0.671355	0	0	0	7	6	9	0	0	0	0	1
66	0.671323	19	0	0	16	6	6	0	0	0	0	0
66	0.670869	0	0	12	7	3	0	9	0	0	0	0
66	0.6698	0	0	3	7	6	6	0	0	0	0	0
66	0.66972	0	0	0	7	3	9	0	0	0	0	4
71	0.669096	0	0	21	16	6	6	0	0	0	0	0
71	0.66895	0	0	12	7	6	0	6	0	0	0	0
71	0.668768	10	0	0	7	6	9	0	0	0	0	0
71	0.668545	0	0	0	7	5	6	0	0	0	0	13
71	0.668385	11	9	0	7	3	0	0	0	0	0	0
71	0.668287	0	0	2	7	6	9	0	0	0	0	0
71	0.668163	0	0	0	7	3	9	0	0	0	4	0
71	0.668114	23	0	0	7	3	0	6	0	0	0	0
71	0.667914	11	0	0	16	3	0	9	0	0	0	0
90	0.667175	11	0	0	0	6	6	0	0	0	0	25
90	0.667155	20	0	0	0	6	0	6	0	0	0	16
90	0.666511	20	0	0	16	3	0	9	0	0	0	0
90	0.664989	0	0	21	7	3	9	0	0	0	0	0
90	0.664908	11	0	0	16	9	3	0	0	0	0	0
90	0.664507	23	0	0	7	3	6	0	0	0	0	0
90	0.664022	0	0	0	7	3	0	5	0	0	0	16
90	0.663964	20	0	0	16	0	3	9	0	0	0	0
94	0.663909	10	0	0	7	6	6	0	0	0	0	0
94	0.66368	0	0	12	7	3	9	0	0	0	0	0
94	0.663527	20	9	0	7	3	0	0	0	0	0	0
94	0.66343	11	0	0	7	6	0	6	0	0	0	0
94	0.663406	0	0	0	7	6	5	5	0	0	0	0
104	0.663363	0	0	0	7	6	0	5	0	0	0	13
104	0.663212	0	0	12	7	0	3	9	0	0	0	0
121	0.662982	0	0	0	7	6	6	0	0	0	0	13
149	0.66269	0	0	0	7	6	6	0	0	0	3	0
149	0.662661	0	0	0	7	0	6	5	0	0	0	13
149	0.6625	0	0	0	4	6	9	0	0	0	0	13
150	0.66241	0	6	0	0	6	0	0	0	0	0	22
154	0.662201	20	3	0	0	9	0	0	0	0	0	25
154	0.662182	0	0	0	4	6	5	0	0	0	0	25
154	0.662164	0	2	0	7	6	9	0	0	0	0	0
154	0.661958	20	6	0	0	6	0	0	0	0	0	25
154	0.661817	0	0	21	16	9	3	0	0	0	0	0
154	0.661809	0	0	3	16	6	6	0	0	0	0	0
154	0.661723	0	0	6	0	9	3	0	0	0	0	22
154	0.661597	20	6	0	0	0	6	0	0	0	0	16
154	0.661595	0	0	0	7	3	0	9	0	0	0	13
159	0.661586	0	0	2	7	9	6	0	0	0	0	0
159	0.66157	0	0	0	16	9	3	0	0	0	2	0
159	0.661413	0	0	0	7	6	9	0	19	0	0	0
159	0.661328	1	0	0	7	9	6	0	0	0	0	0
205	0.661328	0	1	0	7	9	6	0	0	0	0	0
205	0.661328	0	0	1	7	9	6	0	0	0	0	0
205	0.661328	0	0	0	7	9	6	1	0	0	0	0
205	0.661328	0	0	0	7	9	6	0	1	0	0	0
205	0.661328	0	0	0	7	9	6	0	0	1	0	0
205	0.661328	0	0	0	7	9	6	0	0	0	1	0
205	0.661328	0	0	0	7	9	6	0	0	0	0	1
205	0.661275	0	0	0	7	9	6	0	10	0	0	0
205	0.66108	20	0	0	16	9	3	0	0	0	0	0
205	0.661006	0	0	0	7	9	3	0	0	0	2	0
205	0.660538	0	3	0	16	3	0	0	0	0	0	25
205	0.660468	10	0	0	16	3	0	9	0	0	0	0
205	0.660452	0	0	0	7	3	0	6	0	0	0	22
205	0.660451	11	0	0	0	9	3	0	0	0	0	25
205	0.660377	0	3	0	7	0	9	0	0	0	0	13
205	0.660251	19	0	0	7	0	6	6	0	0	0	0
205	0.660245	0	0	0	4	3	8	0	0	0	0	25
205	0.660126	0	0	0	7	3	9	0	0	0	5	0
205	0.659963	0	0	0	7	6	6	0	0	0	0	4
205	0.659908	0	0	0	16	3	0	6	0	0	0	0
205	0.659906	11	0	0	0	6	0	6	0	0	0	25
205	0.659456	0	6	0	16	3	0	0	0	0	0	0
205	0.659455	0	0	15	7	3	6	0	0	0	0	0
205	0.659289	0	0	0	0	9	3	0	0	0	3	25
205	0.65919	20	0	0	0	3	9	0	0	0	0	16
205	0.659128	0	0	0	7	9	2	0	0	0	0	13
205	0.659065	19	0	0	16	3	0	9	0	0	0	0
205	0.658763	0	0	0	4	2	9	0	0	0	0	25
205	0.658655	0	0	0	7	3	8	5	0	0	0	0
205	0.6585	0	0	0	7	2	6	0	0	0	0	16
206	0.658479	20	9	0	0	3	0	0	0	0	0	16
206	0.658233	10	0	0	7	3	0	9	0	0	0	0
206	0.658201	19	0	0	0	9	3	0	0	0	0	16
206	0.65808	0	0	3	8	9	3	0	0	0	0	0
206	0.658024	19	0	0	7	6	0	6	0	0	0	0
206	0.657936	0	0	21	7	0	6	6	0	0	0	0
211	0.657815	0	0	12	16	3	9	0	0	0	0	0
211	0.657679	20	0	0	0	9	3	0	0	0	0	7
211	0.65756	0	0	6	0	6	6	0	0	0	0	22
211	0.657559	0	3	0	7	3	0	0	0	0	0	25
230	0.657272	20	3	0	0	9	0	0	0	0	0	16
230	0.657236	0	0	0	7	3	8	0	0	0	0	22
230	0.657106	0	0	0	7	9	6	0	0	0	0	10
230	0.657037	0	0	0	16	9	3	0	0	0	3	0
230	0.657019	0	3	0	4	0	9	0	0	0	0	25
230	0.657016	0	0	0	7	2	9	0	0	0	0	22
261	0.656963	10	0	0	7	9	6	0	0	0	0	0
261	0.656929	0	6	21	7	6	0	0	0	0	0	0
261	0.656857	20	0	0	0	3	0	9	0	0	0	25
261	0.656457	0	0	0	7	3	0	8	0	0	0	13
261	0.655815	0	0	0	7	6	9	0	0	2	0	0
261	0.655762	0	3	0	7	0	9	0	0	0	0	22
262	0.655743	21	0	0	7	3	9	0	0	0	0	0
262	0.65567	0	2	0	7	6	0	0	0	0	0	16
262	0.655659	0	0	21	16	3	9	0	0	0	0	0
262	0.655538	0	0	21	7	0	3	9	0	0	0	0
262	0.655436	20	6	0	0	0	6	0	0	0	0	25
263	0.655374	0	3	0	7	6	0	0	0	0	0	16
263	0.655371	10	0	0	25	9	3	0	0	0	0	0
263	0.655201	0	6	0	7	3	0	0	0	0	0	22
264	0.655195	0	0	0	7	6	6	0	0	0	4	0
264	0.655184	10	0	0	25	6	6	0	0	0	0	0
264	0.654979	0	0	0	4	9	6	0	0	0	0	13
264	0.654911	19	6	0	7	6	0	0	0	0	0	0
264	0.654876	0	0	0	7	2	9	5	0	0	0	0
264	0.654624	11	9	0	0	3	0	0	0	0	0	25
264	0.654529	11	6	0	7	6	0	0	0	0	0	0
264	0.654379	0	0	0	16	6	6	0	0	0	2	0
264	0.654108	0	0	12	0	9	3	0	0	0	0	25
264	0.653923	23	6	0	7	3	0	0	0	0	0	0
264	0.653745	0	3	0	16	6	0	0	0	0	0	22
264	0.653721	0	0	3	0	6	6	0	0	0	0	25
264	0.653715	0	0	0	0	9	3	0	0	0	3	16
265	0.653555	0	0	12	8	6	6	0	0	0	0	0
265	0.653504	20	0	0	0	0	6	6	0	0	0	16
265	0.653502	23	3	0	0	6	0	0	0	0	0	25
265	0.653479	0	0	0	7	6	2	0	0	0	0	16
265	0.65331	10	0	0	7	0	6	9	0	0	0	0
265	0.653183	11	0	0	0	3	9	0	0	0	0	25
265	0.652951	0	0	6	7	3	6	0	0	0	0	0
265	0.65293	0	0	15	7	3	0	6	0	0	0	0
265	0.652749	0	3	0	4	9	0	0	0	0	0	25
265	0.652689	0	0	12	8	9	3	0	0	0	0	0
265	0.652668	10	0	0	16	0	3	9	0	0	0	0
265	0.65243	0	0	0	16	3	0	6	0	0	0	22
265	0.652372	0	0	6	7	6	3	0	0	0	0	0
265	0.652183	0	0	12	16	3	0	9	0	0	0	0
265	0.651542	11	3	0	0	9	0	0	0	0	0	25
265	0.651517	19	6	0	7	0	6	0	0	0	0	0
265	0.65146	0	0	11	7	9	3	0	0	0	0	0
265	0.651364	0	0	6	0	6	3	0	0	0	0	25
265	0.651276	0	3	0	7	9	0	0	0	0	0	13
265	0.651085	20	0	0	16	0	6	6	0	0	0	0
265	0.651016	0	0	0	7	3	9	4	0	0	0	0
265	0.650812	0	6	0	16	3	0	0	0	0	0	22
265	0.650802	11	0	0	25	3	9	0	0	0	0	0
265	0.650802	0	0	11	16	9	3	0	0	0	0	0
265	0.650721	0	0	10	7	6	9	0	0	0	0	0
269	0.650663	0	0	11	16	6	6	0	0	0	0	0
269	0.650641	0	6	0	7	3	0	6	0	0	0	0
269	0.650608	0	0	0	4	6	0	5	0	0	0	25
269	0.650455	0	0	0	0	9	3	0	0	0	2	25
269	0.650405	0	0	0	4	5	6	0	0	0	0	25
269	0.650371	0	0	12	7	0	6	6	0	0	0	0
269	0.650369	0	0	0	7	3	0	9	0	0	0	4
269	0.650211	0	0	0	16	6	6	0	0	0	3	0
279	0.650168	0	0	0	7	6	6	0	0	0	12	0
305	0.650103	23	3	0	7	6	0	0	0	0	0	0
305	0.650046	0	0	0	4	6	9	0	0	0	0	22
305	0.650008	0	2	0	7	0	9	0	0	0	0	22
CLN3
Run	R2	SIC1	CLB5	CDC20	SWI6_SBF	CLN1	CLN2	CLB6	SWI4_SBF	CDC28	MBP1_MBF	CDC6
99	0.792199	0	0	18	6	0	21	0	0	0	0	19
120	0.777392	0	0	15	6	0	21	0	0	0	0	22
120	0.769878	27	0	0	3	0	21	0	0	0	0	22
120	0.769878	0	27	0	3	0	21	0	0	0	0	22
120	0.769878	0	0	27	3	0	21	0	0	0	0	22
120	0.769878	0	0	0	3	27	21	0	0	0	0	22
120	0.769878	0	0	0	3	0	21	27	0	0	0	22
120	0.769878	0	0	0	3	0	21	0	27	0	0	22
155	0.769878	0	0	0	3	0	21	0	0	27	0	22
54	0.769878	0	0	0	3	0	21	0	0	0	27	22
54	0.767909	0	0	0	3	0	21	0	26	0	0	22
54	0.767569	0	0	18	15	0	21	0	0	0	0	19
54	0.764985	0	0	0	6	0	21	0	18	0	0	19
75	0.759052	0	0	0	6	0	21	0	0	18	0	19
75	0.758611	0	0	0	6	0	21	0	0	0	26	19
75	0.756647	0	0	0	6	0	21	0	17	0	0	19
75	0.755608	0	0	0	3	0	21	0	0	18	0	22
75	0.752812	0	0	18	3	0	21	0	0	0	0	22
75	0.752406	18	0	0	6	0	21	0	0	0	0	19
75	0.752295	27	0	0	6	0	21	0	0	0	0	19
75	0.752295	0	27	0	6	0	21	0	0	0	0	19
75	0.752295	0	0	27	6	0	21	0	0	0	0	19
75	0.752295	0	0	0	6	27	21	0	0	0	0	19
75	0.752295	0	0	0	6	0	21	27	0	0	0	19
75	0.752295	0	0	0	6	0	21	0	27	0	0	19
75	0.752295	0	0	0	6	0	21	0	0	27	0	19
75	0.752295	0	0	0	6	0	21	0	0	0	27	19
75	0.749575	0	0	0	3	0	21	0	0	26	0	22
75	0.748919	0	0	0	15	0	21	0	0	0	26	19
75	0.746459	0	0	0	6	0	21	0	0	0	0	23
75	0.746238	0	23	0	6	0	21	0	0	0	0	22
75	0.744326	0	0	0	6	0	21	0	9	0	0	19
75	0.743956	0	0	0	6	0	21	0	26	0	0	19
75	0.740528	0	0	15	15	0	21	0	0	0	0	22
75	0.740031	0	26	0	3	0	21	0	0	0	0	22
75	0.739838	0	0	0	15	0	21	0	0	0	0	22
75	0.738291	0	0	0	6	0	21	0	0	9	0	19
75	0.737894	0	26	0	6	0	21	0	0	0	0	19
75	0.736962	0	0	0	6	0	21	0	0	17	0	19
75	0.736831	0	0	0	15	0	21	0	17	0	0	19
75	0.736554	0	24	0	6	0	21	0	0	0	0	22
75	0.735988	0	0	0	6	0	21	0	8	0	0	19
75	0.73595	18	0	0	15	0	21	0	0	0	0	19
75	0.735429	0	0	0	15	0	21	0	18	0	0	19
75	0.735304	0	0	0	3	0	21	0	0	17	0	22
110	0.734406	0	0	0	15	0	21	0	8	0	0	19
138	0.734381	0	0	0	6	0	21	0	0	24	0	22
138	0.734205	0	0	0	6	23	21	0	0	0	0	22
138	0.734119	0	0	0	3	0	21	0	18	0	0	22
138	0.733038	0	0	0	6	26	21	0	0	0	0	19
138	0.733004	0	0	0	15	0	21	0	9	0	0	19
138	0.73215	0	0	0	3	0	21	0	17	0	0	22
138	0.731899	0	0	0	3	0	21	0	25	0	0	22
138	0.731047	0	0	0	12	0	21	0	26	0	0	22
138	0.730205	0	0	0	6	0	21	0	0	26	0	19
138	0.72937	0	0	18	12	0	21	0	0	0	0	22
159	0.729304	0	0	0	15	0	21	0	0	18	0	19
159	0.729079	0	0	0	15	0	21	0	0	0	0	23
159	0.727538	0	0	18	15	0	12	0	0	0	0	19
159	0.727531	0	0	0	3	0	21	0	26	0	0	23
159	0.727049	0	0	0	12	0	21	0	0	18	0	22
159	0.726902	26	0	0	3	0	21	0	0	0	0	23
159	0.726684	0	23	0	15	0	21	0	0	0	0	22
159	0.726586	0	0	0	15	0	21	0	0	9	0	19
159	0.726406	0	24	18	0	0	12	0	0	0	0	19
159	0.725972	0	0	17	15	0	21	0	0	0	0	19
159	0.725063	0	0	0	6	0	21	23	0	0	0	22
159	0.724856	0	0	17	6	0	21	0	0	0	0	20
159	0.724779	0	0	15	18	0	12	0	0	0	0	19
159	0.723833	0	0	0	6	0	21	24	0	0	0	22
159	0.723277	27	0	0	12	0	21	0	0	0	0	22
159	0.723277	0	27	0	12	0	21	0	0	0	0	22
159	0.723277	0	0	27	12	0	21	0	0	0	0	22
159	0.723277	0	0	0	12	27	21	0	0	0	0	22
159	0.723277	0	0	0	12	0	21	27	0	0	0	22
159	0.723277	0	0	0	12	0	21	0	27	0	0	22
159	0.723277	0	0	0	12	0	21	0	0	27	0	22
159	0.723277	0	0	0	12	0	21	0	0	0	27	22
159	0.72299	0	0	0	3	0	24	24	0	0	0	22
159	0.722553	0	0	18	6	0	21	0	0	0	0	20
159	0.721985	0	0	0	3	0	21	0	25	0	0	23
159	0.721672	0	0	0	6	0	24	24	0	0	0	19
159	0.721434	0	0	0	15	0	21	0	0	17	0	19
159	0.720964	0	0	0	12	0	21	0	0	17	0	22
159	0.718727	0	0	0	3	26	21	0	0	0	0	22
159	0.718716	0	0	0	15	0	21	0	0	8	0	19
159	0.718425	0	0	0	6	0	21	0	24	0	0	22
159	0.717791	0	0	0	6	24	24	0	0	0	0	19
159	0.71763	27	0	0	3	0	24	0	0	0	0	19
159	0.71763	0	27	0	3	0	24	0	0	0	0	19
159	0.71763	0	0	27	3	0	24	0	0	0	0	19
159	0.71763	0	0	0	3	27	24	0	0	0	0	19
159	0.71763	0	0	0	3	0	24	27	0	0	0	19
159	0.71763	0	0	0	3	0	24	0	27	0	0	19
159	0.71763	0	0	0	3	0	24	0	0	27	0	19
159	0.71763	0	0	0	3	0	24	0	0	0	27	19
159	0.717558	0	0	0	6	0	21	0	0	15	0	22
159	0.717192	0	0	0	12	0	21	0	0	26	0	22
159	0.716789	0	0	15	9	0	21	0	0	0	0	19
159	0.716202	0	0	0	6	0	21	0	0	8	0	19
159	0.716001	17	0	0	15	0	21	0	0	0	0	19
159	0.715972	0	0	18	3	0	21	0	0	0	0	23
159	0.715241	0	18	0	6	0	21	0	0	0	0	19
159	0.714268	0	0	0	6	0	21	0	16	0	0	19
159	0.714254	0	26	0	3	0	21	0	0	0	0	23
159	0.71395	0	0	6	6	0	21	0	0	0	0	22
159	0.71382	0	0	0	3	0	21	0	0	9	0	22
159	0.713728	0	0	0	6	0	21	0	0	15	0	23
159	0.713657	0	0	0	6	0	21	0	0	0	23	22
159	0.713522	0	0	0	12	0	21	0	17	0	0	22
159	0.713468	0	0	18	6	0	12	0	0	0	0	20
191	0.713439	0	0	6	18	0	12	0	0	0	0	19
193	0.713275	0	0	0	15	0	21	0	0	15	0	22
194	0.713045	0	0	0	6	0	21	0	23	0	0	22
194	0.712555	0	0	0	3	0	21	0	0	25	0	22
194	0.712264	0	23	0	6	0	21	0	0	0	0	23
215	0.712056	0	0	0	15	0	21	0	0	24	0	22
215	0.711736	0	0	0	6	0	21	0	23	0	0	23
215	0.710673	0	24	0	6	0	24	0	0	0	0	19
215	0.710327	0	0	0	6	0	21	0	0	24	0	23
215	0.710317	0	0	6	9	0	21	0	0	0	0	19
215	0.710291	0	0	0	15	26	21	0	0	0	0	19
215	0.710072	17	0	0	6	0	21	0	0	0	0	20
215	0.709729	0	0	0	3	0	21	24	0	0	0	25
215	0.709713	0	0	0	3	24	24	0	0	0	0	22
215	0.707349	0	0	18	24	0	12	0	0	0	0	19
215	0.706967	0	0	0	3	0	21	0	17	0	0	23
215	0.7066	0	26	0	12	0	21	0	0	0	0	22
215	0.706172	0	0	0	6	0	21	0	0	23	0	22
215	0.705973	0	0	24	6	0	21	0	0	0	0	22
215	0.705906	0	0	0	15	0	21	0	26	0	0	19
215	0.705752	0	0	0	12	0	21	0	18	0	0	22
215	0.705636	0	0	0	15	17	21	0	0	0	0	19
215	0.705617	0	0	6	0	18	21	0	0	0	0	19
215	0.70499	0	0	0	3	0	21	0	0	18	0	23
215	0.704777	0	0	0	12	0	21	0	25	0	0	22
215	0.704747	0	0	0	15	0	21	0	23	0	0	22
215	0.704659	0	0	15	6	0	24	0	0	0	0	19
215	0.704505	27	0	0	15	0	21	0	0	0	0	19
215	0.704505	0	27	0	15	0	21	0	0	0	0	19
215	0.704505	0	0	27	15	0	21	0	0	0	0	19
215	0.704505	0	0	0	15	27	21	0	0	0	0	19
215	0.704505	0	0	0	15	0	21	27	0	0	0	19
215	0.704505	0	0	0	15	0	21	0	27	0	0	19
215	0.704505	0	0	0	15	0	21	0	0	27	0	19
215	0.704505	0	0	0	15	0	21	0	0	0	27	19
215	0.704191	0	0	0	15	0	21	0	16	0	0	19
215	0.703968	0	0	0	24	0	21	0	0	0	0	22
215	0.703828	0	24	0	15	0	21	0	0	0	0	22
215	0.703801	0	0	17	6	0	21	0	0	0	0	19
215	0.70368	0	0	18	15	0	12	0	0	0	0	20
215	0.703566	0	0	0	6	18	21	0	0	0	0	19
215	0.703303	0	0	0	12	0	21	0	0	9	0	22
215	0.703275	0	26	0	15	0	21	0	0	0	0	19
215	0.703235	27	0	0	6	0	21	0	0	0	0	10
215	0.703235	14	0	0	6	0	21	0	0	0	0	23
215	0.703235	0	27	0	6	0	21	0	0	0	0	10
215	0.703235	0	14	0	6	0	21	0	0	0	0	23
215	0.703235	0	0	27	6	0	21	0	0	0	0	10
215	0.703235	0	0	14	6	0	21	0	0	0	0	23
215	0.703235	0	0	0	6	27	21	0	0	0	0	10
215	0.703235	0	0	0	6	14	21	0	0	0	0	23
215	0.703235	0	0	0	6	0	21	27	0	0	0	10
215	0.703235	0	0	0	6	0	21	14	0	0	0	23
215	0.703235	0	0	0	6	0	21	0	27	0	0	10
215	0.703235	0	0	0	6	0	21	0	14	0	0	23
215	0.703235	0	0	0	6	0	21	0	0	27	0	10
215	0.703235	0	0	0	6	0	21	0	0	14	0	23
215	0.703235	0	0	0	6	0	21	0	0	0	27	10
215	0.703235	0	0	0	6	0	21	0	0	0	14	23
215	0.702987	27	0	6	0	0	12	0	0	0	0	19
215	0.702987	0	27	6	0	0	12	0	0	0	0	19
215	0.702987	0	0	6	27	0	12	0	0	0	0	19
215	0.702987	0	0	6	0	27	12	0	0	0	0	19
215	0.702987	0	0	6	0	0	12	27	0	0	0	19
215	0.702987	0	0	6	0	0	12	0	27	0	0	19
215	0.702987	0	0	6	0	0	12	0	0	27	0	19
215	0.702987	0	0	6	0	0	12	0	0	0	27	19
215	0.70278	0	0	0	6	0	21	0	22	0	0	23
215	0.702402	0	0	0	3	0	21	0	0	17	0	23
215	0.702109	0	0	0	6	0	12	23	0	0	0	23
215	0.701853	0	0	15	9	0	12	0	0	0	0	19
215	0.701766	0	0	0	15	0	21	0	7	0	0	19
215	0.701577	0	0	0	6	0	21	0	25	0	0	19
215	0.701513	0	0	3	9	0	21	0	0	0	0	22
215	0.701421	0	0	0	3	0	21	0	16	0	0	23
215	0.701065	0	24	9	0	0	12	0	0	0	0	19
215	0.700928	26	0	0	6	0	21	0	0	0	0	20
215	0.70089	0	0	17	15	0	21	0	0	0	0	20
215	0.700867	17	0	0	6	0	21	0	0	0	0	19
215	0.70084	0	17	0	6	0	21	0	0	0	0	19
215	0.70077	0	24	0	15	0	24	0	0	0	0	19
215	0.700756	26	0	0	6	0	21	0	0	0	0	19
215	0.700577	0	0	15	6	0	21	0	0	0	0	23
215	0.700419	0	0	0	15	0	24	0	0	0	23	19
230	0.700407	0	24	0	3	0	21	0	0	0	0	25
230	0.700387	0	0	0	15	0	21	0	24	0	0	22
230	0.700246	0	0	6	15	0	21	0	0	0	0	22
230	0.700068	0	0	0	15	23	21	0	0	0	0	22
230	0.699849	0	0	0	15	18	21	0	0	0	0	19
230	0.699834	0	0	0	6	0	21	0	0	23	0	23
230	0.6998	0	0	0	6	0	21	0	0	0	26	20
230	0.699625	0	0	0	9	0	21	0	0	15	0	19
230	0.699285	27	0	0	2	0	21	0	0	0	0	22
230	0.699285	14	0	0	15	0	21	0	0	0	0	22
230	0.699285	0	27	0	2	0	21	0	0	0	0	22
244	0.699285	0	14	0	15	0	21	0	0	0	0	22
244	0.699285	0	0	27	2	0	21	0	0	0	0	22
244	0.699285	0	0	14	15	0	21	0	0	0	0	22
244	0.699285	0	0	0	15	14	21	0	0	0	0	22
244	0.699285	0	0	0	2	27	21	0	0	0	0	22
244	0.699285	0	0	0	15	0	21	14	0	0	0	22
244	0.699285	0	0	0	2	0	21	27	0	0	0	22
244	0.699285	0	0	0	15	0	21	0	14	0	0	22
244	0.699285	0	0	0	2	0	21	0	27	0	0	22
244	0.699285	0	0	0	15	0	21	0	0	14	0	22
244	0.699285	0	0	0	2	0	21	0	0	27	0	22
247	0.699285	0	0	0	15	0	21	0	0	0	14	22
247	0.699285	0	0	0	2	0	21	0	0	0	27	22
247	0.699273	0	15	18	0	0	21	0	0	0	0	19
247	0.699082	0	0	18	0	0	12	0	0	0	23	19
247	0.699036	27	0	0	3	0	21	0	0	0	0	23
247	0.699036	0	27	0	3	0	21	0	0	0	0	23
247	0.699036	0	0	27	3	0	21	0	0	0	0	23
247	0.699036	0	0	0	3	27	21	0	0	0	0	23
249	0.699036	0	0	0	3	0	21	27	0	0	0	23
249	0.699036	0	0	0	3	0	21	0	27	0	0	23
249	0.699036	0	0	0	3	0	21	0	0	27	0	23
249	0.699036	0	0	0	3	0	21	0	0	0	27	23
249	0.698659	0	0	0	6	0	21	0	17	0	0	20
249	0.698528	0	0	0	15	0	21	0	0	0	23	22
249	0.698284	0	0	0	3	0	21	0	0	16	0	22
249	0.698163	0	0	0	12	0	21	0	0	16	0	22
249	0.698157	0	0	0	6	0	21	0	0	16	0	19
249	0.698066	0	0	0	15	0	21	0	0	23	0	22
249	0.697241	0	0	9	6	0	21	0	0	0	0	19
249	0.697219	0	0	0	12	0	21	0	0	8	0	22
250	0.697169	0	0	0	12	26	21	0	0	0	0	22
250	0.696942	0	18	0	15	0	21	0	0	0	0	19
250	0.696858	0	26	0	6	0	12	0	0	0	0	20
250	0.696847	0	0	0	15	0	21	0	0	16	0	19
250	0.696635	0	0	0	15	0	21	0	0	26	0	19
250	0.696497	0	0	15	3	0	21	0	0	0	0	25
250	0.696448	0	0	0	3	0	21	0	0	26	0	23
250	0.696339	0	0	15	0	0	12	0	0	18	0	19
250	0.696256	0	23	0	6	0	12	0	0	0	0	23
265	0.696173	0	23	18	0	0	12	0	0	0	0	19
265	0.69614	0	0	0	3	0	21	0	16	0	0	22
265	0.695771	0	0	9	15	0	21	0	0	0	0	19
265	0.695748	0	0	9	0	0	12	24	0	0	0	19
265	0.695713	0	17	0	15	0	21	0	0	0	0	19
265	0.695564	0	0	12	6	0	21	0	0	0	0	25
265	0.695425	0	0	6	18	0	21	0	0	0	0	19
265	0.695421	0	0	0	9	0	21	0	0	24	0	19
265	0.695416	0	0	9	0	15	21	0	0	0	0	19
265	0.695347	0	0	0	15	0	24	0	0	0	0	20
265	0.695067	0	0	18	5	0	21	0	0	0	0	19
265	0.695067	0	0	5	18	0	21	0	0	0	0	19
265	0.694925	0	0	0	15	0	21	0	15	0	0	22
265	0.694844	0	0	0	6	0	21	0	0	0	17	20
265	0.694793	0	0	0	15	26	12	0	0	0	0	19
265	0.694728	0	0	0	6	0	21	0	15	0	0	22
265	0.694645	0	23	0	3	0	21	0	0	0	0	25
265	0.694625	0	0	0	3	0	21	0	0	0	18	23
265	0.694489	0	0	15	0	0	12	0	0	0	26	19
265	0.694483	0	0	0	9	0	21	0	0	0	23	19
265	0.694391	0	0	0	12	0	21	0	0	25	0	22
265	0.694278	0	0	0	6	0	21	0	26	0	0	10
265	0.694278	0	0	0	6	0	21	0	13	0	0	23
265	0.694184	0	0	0	6	23	12	0	0	0	0	23
265	0.694154	0	0	0	18	0	21	0	0	15	0	19
265	0.694129	0	0	0	15	0	21	0	0	7	0	19
265	0.693925	26	0	0	3	0	21	0	0	0	0	22
265	0.693852	27	0	0	12	0	24	0	0	0	0	19
265	0.693852	0	27	0	12	0	24	0	0	0	0	19
265	0.693852	0	0	27	12	0	24	0	0	0	0	19
265	0.693852	0	0	0	12	27	24	0	0	0	0	19
265	0.693852	0	0	0	12	0	24	27	0	0	0	19
265	0.693852	0	0	0	12	0	24	0	27	0	0	19
265	0.693852	0	0	0	12	0	24	0	0	27	0	19
265	0.693852	0	0	0	12	0	24	0	0	0	27	19
265	0.69373	0	0	0	3	0	24	0	26	0	0	19
265	0.693609	0	0	0	6	0	21	0	7	0	0	19
265	0.693516	0	0	0	3	0	21	0	0	8	0	22
265	0.693485	0	0	0	15	0	21	18	0	0	0	19
265	0.693476	0	23	0	3	0	21	0	0	0	0	26
265	0.693403	0	0	0	6	0	21	18	0	0	0	19
265	0.693195	0	0	0	6	0	21	0	8	0	0	20
265	0.692725	0	0	0	6	0	24	0	0	0	23	19
265	0.692557	0	0	0	15	0	21	0	0	0	17	19
265	0.692503	27	0	0	15	0	12	0	0	0	0	19
265	0.692503	0	27	0	15	0	12	0	0	0	0	19
265	0.692503	0	0	27	15	0	12	0	0	0	0	19
265	0.692503	0	0	0	15	27	12	0	0	0	0	19
279	0.692503	0	0	0	15	0	12	27	0	0	0	19
279	0.692503	0	0	0	15	0	12	0	27	0	0	19
279	0.692503	0	0	0	15	0	12	0	0	27	0	19
279	0.692503	0	0	0	15	0	12	0	0	0	27	19
279	0.692181	0	24	0	0	0	12	0	0	0	26	19
279	0.692155	0	0	15	0	0	12	0	18	0	0	19
279	0.691943	0	0	15	15	0	12	0	0	0	0	22
279	0.691604	0	0	17	24	0	21	0	0	0	0	19
279	0.691543	0	23	0	15	0	12	0	0	0	0	23
279	0.6914	0	0	0	6	0	21	0	0	25	0	19
279	0.691189	0	0	18	6	0	12	0	0	0	0	19
279	0.691168	27	0	15	0	0	12	0	0	0	0	19
279	0.691168	0	27	15	0	0	12	0	0	0	0	19
279	0.691168	0	0	15	27	0	12	0	0	0	0	19
279	0.691168	0	0	15	0	27	12	0	0	0	0	19
279	0.691168	0	0	15	0	0	12	27	0	0	0	19
279	0.691168	0	0	15	0	0	12	0	27	0	0	19
279	0.691168	0	0	15	0	0	12	0	0	27	0	19
279	0.691168	0	0	15	0	0	12	0	0	0	27	19
279	0.690618	0	0	15	15	0	24	0	0	0	0	19
279	0.690541	0	0	0	3	0	24	0	18	0	0	19
279	0.690479	0	0	9	6	0	12	0	0	0	0	22
279	0.690388	0	0	18	0	0	21	0	0	15	0	19
279	0.690118	0	17	0	6	0	21	0	0	0	0	20
279	0.690025	0	0	0	18	0	21	0	6	0	0	19
279	0.689948	0	24	0	3	0	24	0	0	0	0	22
279	0.689876	0	26	0	15	0	12	0	0	0	0	19
279	0.689611	0	0	0	6	0	21	0	0	6	0	23
279	0.689349	14	0	0	6	0	21	0	0	0	0	22
279	0.689349	0	14	0	6	0	21	0	0	0	0	22
279	0.689349	0	0	14	6	0	21	0	0	0	0	22
279	0.689349	0	0	0	6	14	21	0	0	0	0	22
279	0.689349	0	0	0	6	0	21	14	0	0	0	22
279	0.689349	0	0	0	6	0	21	0	14	0	0	22
279	0.689349	0	0	0	6	0	21	0	0	14	0	22
279	0.689349	0	0	0	6	0	21	0	0	0	14	22
282	0.688995	0	0	0	3	0	21	0	0	0	18	22
282	0.688883	0	0	0	18	0	21	0	0	6	0	19
282	0.688119	0	0	0	6	0	21	15	0	0	0	22
282	0.688102	0	0	0	3	0	21	0	0	0	26	22
282	0.688084	0	0	0	6	0	24	0	0	0	16	19
282	0.688016	0	0	0	18	0	21	0	5	0	0	19
282	0.688016	0	0	0	5	0	21	0	18	0	0	19
282	0.68791	0	0	18	0	0	12	24	0	0	0	19
282	0.687824	0	0	9	0	0	21	15	0	0	0	19
282	0.687564	0	0	0	15	0	12	0	0	18	0	19
282	0.687306	0	0	0	3	26	21	0	0	0	0	23
282	0.687252	0	0	0	12	0	21	0	16	0	0	22
282	0.687127	0	0	0	15	0	21	23	0	0	0	22
282	0.686996	0	0	0	6	24	21	0	0	0	0	22
282	0.686976	0	0	0	15	0	21	0	0	6	0	22
282	0.686787	0	0	0	18	23	12	0	0	0	0	19
282	0.686743	0	0	0	6	0	21	0	16	0	0	20
282	0.686651	0	0	0	6	0	21	0	24	0	0	23
282	0.686569	0	0	0	3	0	24	0	0	26	0	19
282	0.686543	0	0	6	0	0	21	18	0	0	0	19
282	0.686401	0	0	18	24	0	21	0	0	0	0	19
282	0.685511	0	0	0	0	0	21	0	0	15	26	19
282	0.685429	0	0	6	0	0	12	0	0	18	0	19
282	0.685242	0	0	0	3	0	24	24	0	0	0	23
282	0.685091	0	0	18	0	0	21	0	0	0	23	19
282	0.684997	0	0	0	12	0	24	0	18	0	0	19
282	0.684837	0	0	0	3	0	21	23	0	0	0	25
282	0.684747	0	0	0	6	0	24	23	0	0	0	19
282	0.68457	0	15	9	0	0	21	0	0	0	0	19
282	0.684555	26	0	0	15	0	21	0	0	0	0	19
282	0.684481	0	0	24	6	0	24	0	0	0	0	19
282	0.68432	0	0	0	6	17	21	0	0	0	0	20
282	0.684309	0	0	0	6	17	21	0	0	0	0	19
282	0.684258	0	0	0	6	26	12	0	0	0	0	20
282	0.684157	0	0	15	9	0	12	0	0	0	0	20
282	0.684	0	23	0	15	0	24	0	0	0	0	19
282	0.683877	0	0	9	0	24	12	0	0	0	0	19
282	0.683854	0	0	0	6	23	21	0	0	0	0	23
282	0.683846	0	0	3	18	0	12	0	0	0	0	22
282	0.683658	0	0	6	9	0	12	0	0	0	0	20
282	0.683607	0	0	6	18	0	12	0	0	0	0	20
282	0.683426	0	0	0	3	0	21	0	0	9	0	23
282	0.683265	0	23	0	18	0	12	0	0	0	0	19
282	0.683157	0	0	9	0	0	12	0	0	0	24	19
282	0.683097	0	0	0	3	0	21	0	0	16	0	23
282	0.682938	0	0	15	6	0	12	0	0	0	0	23
282	0.682689	0	0	0	24	0	21	0	0	0	26	19
282	0.682435	0	0	0	6	0	24	20	0	0	0	22
282	0.682048	0	0	24	3	0	21	0	0	0	0	25
282	0.681434	0	0	0	15	24	24	0	0	0	0	19
282	0.681379	0	0	0	9	0	21	0	15	0	0	19
282	0.68128	0	0	0	6	0	21	0	7	0	0	20
282	0.681233	0	24	0	12	0	24	0	0	0	0	22
282	0.681071	0	0	0	15	0	12	23	0	0	0	22
282	0.680875	0	0	0	6	20	24	0	0	0	0	22
282	0.680838	0	0	0	3	0	21	0	0	8	0	23
282	0.680731	0	23	0	6	0	24	0	0	0	0	19
282	0.68043	0	0	18	0	0	21	0	0	6	0	19
282	0.680387	0	0	0	18	0	21	0	15	0	0	19
282	0.680321	0	22	0	6	0	21	0	0	0	0	23
282	0.680262	0	0	0	6	23	24	0	0	0	0	19
282	0.67973	0	23	0	15	0	12	0	0	0	0	22
282	0.679691	0	0	0	12	0	24	0	26	0	0	19
282	0.679664	0	15	0	6	0	21	0	0	0	0	22
282	0.679598	0	0	0	12	0	21	0	0	0	26	22
282	0.679453	0	0	0	15	23	12	0	0	0	0	22
282	0.679314	27	0	0	6	0	12	0	0	0	0	19
282	0.679314	0	27	0	6	0	12	0	0	0	0	19
282	0.679314	0	0	27	6	0	12	0	0	0	0	19
282	0.679314	0	0	0	6	27	12	0	0	0	0	19
282	0.679314	0	0	0	6	0	12	27	0	0	0	19
282	0.679314	0	0	0	6	0	12	0	27	0	0	19
282	0.679314	0	0	0	6	0	12	0	0	27	0	19
282	0.679314	0	0	0	6	0	12	0	0	0	27	19
282	0.679312	0	26	0	6	0	21	0	0	0	0	20
282	0.679274	0	0	0	6	0	21	0	0	0	7	22
282	0.679118	0	0	0	6	0	21	0	0	18	0	10
282	0.679118	0	0	0	6	0	21	0	0	5	0	23
282	0.679068	17	0	0	15	0	21	0	0	0	0	20
282	0.679015	0	0	0	15	0	12	23	0	0	0	23
282	0.678978	0	0	18	0	0	12	0	0	0	0	20
282	0.678913	26	0	0	12	0	21	0	0	0	0	22
282	0.678811	0	0	0	3	23	21	0	0	0	0	25
282	0.678737	0	0	15	18	0	21	0	0	0	0	19
284	0.678528	0	0	15	0	0	12	0	0	17	0	19
284	0.678473	0	0	0	3	0	21	0	18	0	0	23
284	0.678379	27	0	0	5	0	21	0	0	0	0	19
284	0.678379	14	0	0	18	0	21	0	0	0	0	19
284	0.678379	0	27	0	5	0	21	0	0	0	0	19
284	0.678379	0	14	0	18	0	21	0	0	0	0	19
284	0.678379	0	0	27	5	0	21	0	0	0	0	19
284	0.678379	0	0	14	18	0	21	0	0	0	0	19
284	0.678379	0	0	0	18	14	21	0	0	0	0	19
284	0.678379	0	0	0	5	27	21	0	0	0	0	19
284	0.678379	0	0	0	18	0	21	14	0	0	0	19
284	0.678379	0	0	0	5	0	21	27	0	0	0	19
284	0.678379	0	0	0	18	0	21	0	14	0	0	19
284	0.678379	0	0	0	5	0	21	0	27	0	0	19
284	0.678379	0	0	0	18	0	21	0	0	14	0	19
284	0.678379	0	0	0	5	0	21	0	0	27	0	19
284	0.678379	0	0	0	18	0	21	0	0	0	14	19
284	0.678379	0	0	0	5	0	21	0	0	0	27	19
284	0.678241	0	0	5	9	0	21	0	0	0	0	20
284	0.678166	0	0	0	18	0	21	0	0	0	23	19
284	0.67815	0	0	0	6	0	21	0	15	0	0	23
284	0.678026	0	23	0	0	0	12	0	18	0	0	19
284	0.677396	0	0	0	6	0	21	0	0	7	0	19
284	0.677391	0	0	17	3	0	21	0	0	0	0	23
284	0.677363	0	0	9	5	0	12	0	0	0	0	22
284	0.677254	0	0	18	0	0	21	0	15	0	0	19
284	0.67722	0	0	0	6	0	21	23	0	0	0	23
284	0.677184	0	0	0	6	0	21	0	0	0	17	19
284	0.677143	0	0	0	3	0	21	0	0	25	0	23
284	0.677125	0	23	0	0	0	12	0	0	0	26	19
284	0.677093	0	0	0	15	0	24	0	0	24	0	19
284	0.677081	0	26	0	15	0	12	0	0	0	0	20
284	0.677009	0	0	0	12	0	24	0	0	26	0	19
284	0.676595	0	0	0	6	0	24	0	0	24	0	19
284	0.676545	8	0	0	6	0	24	0	0	0	0	19
284	0.67654	0	15	0	0	0	21	0	0	0	26	19
284	0.676533	0	0	0	6	0	21	0	18	0	0	20
284	0.676487	0	0	0	24	26	12	0	0	0	0	19
284	0.67647	0	0	12	9	0	21	0	0	0	0	22
284	0.676429	0	15	0	15	0	21	0	0	0	0	22
284	0.676353	0	0	0	15	26	12	0	0	0	0	20
284	0.676322	0	0	0	3	0	24	0	26	0	0	20
284	0.676311	0	0	0	9	0	21	0	0	6	0	19
284	0.676286	0	0	0	24	0	21	0	8	0	0	19
284	0.676278	0	23	0	12	0	21	0	0	0	0	25
284	0.676025	0	0	0	6	0	21	0	0	26	0	10
284	0.676025	0	0	0	6	0	21	0	0	13	0	23
284	0.675978	0	0	24	3	0	24	0	0	0	0	22
284	0.675717	0	0	0	3	24	24	0	0	0	0	23
284	0.675629	0	0	0	6	0	21	0	0	18	0	20
284	0.675576	0	0	18	0	23	12	0	0	0	0	19
284	0.67556	0	0	0	6	24	20	0	0	0	0	22
284	0.675531	0	0	0	3	0	24	0	0	18	0	19
284	0.675512	0	0	0	6	0	24	0	0	24	0	20
284	0.675468	0	0	6	0	15	21	0	0	0	0	22
284	0.675197	0	0	0	6	0	21	0	0	0	0	22
284	0.675092	0	0	0	6	0	21	0	0	9	0	20
284	0.675067	0	0	0	15	0	21	0	22	0	0	22
284	0.674914	0	0	0	0	0	21	0	0	6	26	19
284	0.674888	0	0	0	15	23	12	0	0	0	0	23
284	0.674695	17	0	0	0	0	21	0	0	0	23	19
284	0.674596	17	0	0	24	0	21	0	0	0	0	19
284	0.674544	0	0	0	12	24	24	0	0	0	0	22
284	0.674474	0	0	18	0	24	12	0	0	0	0	19
284	0.674418	0	0	0	12	0	21	0	0	7	0	22
284	0.674386	0	0	3	18	0	21	0	0	0	0	22
284	0.674383	0	0	15	5	0	21	0	0	0	0	22
284	0.674383	0	0	2	18	0	21	0	0	0	0	22
284	0.674101	17	0	0	9	0	11	0	0	0	0	19
284	0.674101	4	0	0	9	0	24	0	0	0	0	19
284	0.673992	0	0	15	0	0	12	0	0	9	0	19
284	0.673981	0	0	18	0	0	21	15	0	0	0	19
284	0.67383	0	0	0	0	0	12	24	0	0	26	19
284	0.673802	0	0	0	6	0	21	26	0	0	0	19
284	0.673794	0	0	18	6	0	21	0	0	0	0	10
284	0.673794	0	0	5	6	0	21	0	0	0	0	23
284	0.673756	0	0	0	0	0	21	0	0	9	23	19
284	0.673625	0	0	0	6	0	21	0	22	0	0	22
284	0.673622	0	0	15	0	18	21	0	0	0	0	19
284	0.673378	0	0	18	0	0	21	0	6	0	0	19
284	0.673357	0	0	15	0	0	12	0	0	26	0	19
284	0.673267	0	0	0	15	0	21	0	25	0	0	19
284	0.673239	0	0	0	18	0	12	23	0	0	0	19
284	0.673217	0	0	0	6	0	21	0	0	6	0	22
284	0.673107	0	0	0	18	0	21	0	0	5	0	19
284	0.673107	0	0	0	5	0	21	0	0	18	0	19
284	0.672987	0	0	0	15	0	21	0	0	5	0	22
284	0.672987	0	0	0	2	0	21	0	0	18	0	22
284	0.672943	0	0	0	15	0	12	0	18	0	0	19
284	0.672829	0	0	18	0	0	21	0	0	24	0	19
284	0.672782	0	0	0	9	0	21	0	6	0	0	19
284	0.672624	0	0	0	6	0	21	0	0	22	0	23
284	0.672573	0	0	0	18	0	21	0	0	0	13	19
285	0.672573	0	0	0	5	0	21	0	0	0	26	19
285	0.672467	0	0	0	15	0	12	0	0	26	0	19
285	0.672454	0	23	0	0	0	12	0	0	18	0	19
285	0.672398	0	0	18	0	0	12	23	0	0	0	19
285	0.67236	0	0	0	18	0	21	0	0	0	22	19
285	0.672227	0	0	6	0	0	12	0	18	0	0	19
285	0.672152	0	0	0	6	0	24	0	0	0	0	20
285	0.672048	0	0	0	15	0	21	0	0	25	0	19
285	0.671908	0	0	0	18	0	21	0	0	24	0	19
285	0.671661	0	0	0	15	0	12	0	26	0	0	19
285	0.671611	0	0	6	0	0	12	24	0	0	0	22
285	0.671589	0	24	6	0	0	12	0	0	0	0	22
285	0.671527	0	0	0	0	0	24	0	0	0	23	19
285	0.671487	0	0	0	0	0	21	0	17	0	23	19
285	0.671374	0	22	0	15	0	12	0	0	0	0	23
285	0.671291	0	26	0	6	0	21	0	0	0	0	10
285	0.671291	0	13	0	6	0	21	0	0	0	0	23
285	0.671255	0	0	0	6	0	21	0	0	17	0	20
285	0.671211	0	0	0	3	0	21	0	23	0	0	26
285	0.671188	0	0	0	0	0	21	0	8	0	23	19
285	0.671137	0	0	6	6	0	21	0	0	0	0	23
285	0.671069	0	0	0	6	0	21	0	9	0	0	20
285	0.670977	0	0	0	0	0	21	0	0	8	23	19
285	0.670867	0	0	0	6	0	21	0	0	0	18	19
285	0.670836	0	0	0	12	0	24	0	17	0	0	19
285	0.670773	0	0	0	6	0	21	0	26	0	0	20
285	0.670746	0	0	0	0	0	21	0	9	15	0	19
285	0.670718	0	0	0	6	0	21	0	0	8	0	20
285	0.670655	0	0	0	0	0	21	0	18	6	0	19
285	0.670598	0	0	0	0	26	12	0	0	0	23	19
285	0.670571	0	0	0	0	0	21	0	16	0	23	19
285	0.670437	27	0	5	0	0	21	0	0	0	0	19
285	0.670437	14	0	18	0	0	21	0	0	0	0	19
285	0.670437	0	27	5	0	0	21	0	0	0	0	19
285	0.670437	0	14	18	0	0	21	0	0	0	0	19
285	0.670437	0	0	18	14	0	21	0	0	0	0	19
285	0.670437	0	0	5	27	0	21	0	0	0	0	19
285	0.670437	0	0	18	0	14	21	0	0	0	0	19
285	0.670437	0	0	5	0	27	21	0	0	0	0	19
305	0.670437	0	0	18	0	0	21	14	0	0	0	19
321	0.670437	0	0	5	0	0	21	27	0	0	0	19
323	0.670437	0	0	18	0	0	21	0	14	0	0	19
323	0.670437	0	0	5	0	0	21	0	27	0	0	19
324	0.670437	0	0	18	0	0	21	0	0	14	0	19
324	0.670437	0	0	5	0	0	21	0	0	27	0	19
324	0.670437	0	0	18	0	0	21	0	0	0	14	19
324	0.670437	0	0	5	0	0	21	0	0	0	27	19
325	0.670424	0	0	0	24	17	21	0	0	0	0	19
325	0.670273	0	0	0	0	0	21	0	7	0	23	19
325	0.670161	0	0	17	0	0	21	0	0	0	23	19
325	0.670085	0	0	0	12	0	24	24	0	0	0	22
SWI6_SBF
Run	R2	SIC1	CLB5	CDC20	CLN3	CLN1	CLN2	CLB6	SWI4_SBF	CDC28	MBP1_MBF	CDC6
123	0.619523	0	0	0	9	0	0	19	0	21	9	0
283	0.607123	0	0	0	3	0	0	19	0	0	9	18
289	0.598856	0	0	0	6	0	0	19	0	0	8	7
289	0.598463	0	0	0	6	0	0	20	0	0	8	0
289	0.596296	0	0	0	9	0	0	19	0	12	9	0
289	0.595649	0	0	0	3	0	0	20	0	0	8	18
289	0.595051	0	0	0	9	0	0	19	0	20	9	0
289	0.593287	0	0	0	6	0	0	23	0	21	9	0
289	0.591572	0	0	0	6	0	0	20	0	0	9	5
291	0.59042	0	0	0	6	0	0	19	0	24	9	0
291	0.581974	0	0	0	6	0	0	23	0	20	9	0
291	0.581703	0	0	0	6	0	0	20	0	24	8	0
291	0.581487	0	0	0	6	0	23	0	0	21	9	0
291	0.580429	0	0	0	3	0	0	20	0	0	9	9
CLN1
Run	R2	SIC1	CLB5	CDC20	CLN3	SWI6_SBF	CLN2	CLB6	SWI4_SBF	CDC28	MBP1_MBF	CDC6
14	0.943269	0	0	6	0	0	25	19	0	0	0	0
14	0.930482	0	19	9	0	0	25	19	0	0	0	0
22	0.928194	0	19	6	0	0	25	0	0	0	0	0
22	0.926341	0	19	9	0	0	22	0	0	0	0	0
41	0.924144	0	19	6	0	0	25	22	0	0	0	0
31	0.922158	0	22	6	0	0	25	19	0	0	0	0
48	0.917377	0	0	6	0	0	22	0	0	0	0	0
48	0.916268	0	0	3	0	0	25	19	0	0	17	0
48	0.915054	0	0	3	0	0	25	22	0	0	0	0
48	0.911936	0	20	9	0	0	25	19	0	0	0	0
48	0.911585	0	0	3	0	0	25	19	0	0	16	0
48	0.907676	0	0	5	0	0	25	19	0	0	0	0
48	0.907048	0	20	6	0	0	25	22	0	0	0	0
48	0.906393	0	22	3	0	0	25	22	0	0	0	0
48	0.903495	0	0	3	0	0	22	19	0	18	0	0
48	0.90349	0	10	9	0	0	25	19	0	0	0	0
48	0.903111	0	22	6	0	0	22	0	0	0	0	0
48	0.903071	0	0	9	0	0	22	19	0	0	0	0
48	0.902753	0	0	6	0	0	22	22	0	0	0	0
67	0.902213	0	0	6	0	0	22	19	0	0	8	0
67	0.90133	0	19	6	0	0	25	23	0	0	0	0
67	0.900652	0	0	3	0	0	22	19	0	9	0	0
67	0.900649	0	23	6	0	0	25	19	0	0	0	0
67	0.899771	0	0	9	0	0	22	10	0	0	0	0
67	0.899392	0	0	6	0	0	22	19	0	0	17	0
70	0.898963	0	22	3	0	0	25	0	0	0	0	0
89	0.898675	0	13	6	0	0	25	19	0	0	0	0
95	0.898328	0	19	0	7	0	25	19	0	0	0	0
95	0.897613	0	0	6	0	0	22	19	0	0	7	0
95	0.896263	0	19	0	0	0	25	19	0	0	16	0
95	0.895483	0	0	6	0	0	25	19	0	4	0	0
95	0.895147	0	19	0	0	0	25	19	0	0	17	0
95	0.895134	0	0	6	4	0	25	19	0	0	0	0
95	0.895106	0	20	6	0	0	25	0	0	0	0	0
95	0.894791	0	0	6	0	0	22	19	0	0	16	0
95	0.894675	27	0	3	0	0	22	19	0	0	0	0
95	0.894675	0	27	3	0	0	22	19	0	0	0	0
95	0.894675	0	0	3	27	0	22	19	0	0	0	0
95	0.894675	0	0	3	0	27	22	19	0	0	0	0
95	0.894675	0	0	3	0	0	22	19	27	0	0	0
95	0.894675	0	0	3	0	0	22	19	0	27	0	0
95	0.894675	0	0	3	0	0	22	19	0	0	27	0
95	0.894675	0	0	3	0	0	22	19	0	0	0	27
95	0.894526	0	0	6	0	0	19	19	0	9	0	0
95	0.893944	0	0	6	13	0	25	19	0	0	0	0
98	0.89388	0	0	5	0	0	22	0	0	0	0	0
116	0.893014	0	26	3	0	0	22	19	0	0	0	0
116	0.89301	0	19	9	0	0	22	22	0	0	0	0
116	0.892606	0	25	3	0	0	25	19	0	0	0	0
147	0.892469	0	0	6	0	0	25	19	0	5	0	0
147	0.892405	0	0	3	0	0	22	22	0	0	8	0
148	0.892178	0	19	18	0	0	25	19	0	0	0	0
148	0.891629	0	0	6	0	13	25	19	0	0	0	0
148	0.8915	0	19	9	0	0	25	10	0	0	0	0
22	0.891088	0	0	6	0	0	22	19	0	0	0	24
22	0.89033	0	24	6	0	0	22	19	0	0	0	0
22	0.890171	0	0	3	0	26	22	19	0	0	0	0
22	0.89003	0	22	0	0	0	25	19	0	0	0	0
22	0.889552	0	0	3	7	0	25	19	0	0	0	0
50	0.889134	0	0	3	0	0	25	19	0	7	0	0
50	0.888894	0	0	3	16	0	25	19	0	0	0	0
50	0.888829	0	0	6	0	0	25	10	0	0	0	0
50	0.888752	0	0	9	4	0	22	19	0	0	0	0
50	0.888725	0	0	3	0	0	25	19	0	0	8	0
50	0.888709	0	0	3	0	0	22	19	0	17	0	0
122	0.888633	0	10	6	0	0	25	22	0	0	0	0
122	0.888397	0	22	5	0	0	25	19	0	0	0	0
122	0.887956	0	22	6	0	0	25	10	0	0	0	0
128	0.88791	0	19	0	0	0	25	22	0	0	0	0
128	0.887788	0	19	0	16	0	25	19	0	0	0	0
128	0.887724	0	0	15	0	0	25	19	0	0	0	0
128	0.887648	0	0	6	7	0	22	19	0	0	0	0
134	0.887046	0	0	0	13	0	25	19	0	0	0	0
134	0.887032	0	0	6	0	0	25	19	0	0	13	0
134	0.886851	0	0	3	0	0	22	22	0	0	17	0
134	0.886811	0	20	9	0	0	22	0	0	0	0	0
134	0.886335	0	23	3	0	0	25	22	0	0	0	0
134	0.886208	0	0	3	0	0	25	19	0	0	0	24
134	0.886113	0	19	6	0	0	22	0	0	0	17	0
134	0.885973	0	23	6	0	0	22	20	0	0	0	0
134	0.885876	0	0	0	0	0	25	19	0	0	0	0
134	0.885866	0	0	3	0	0	22	19	0	8	0	0
134	0.885725	0	23	15	0	0	22	19	0	0	0	0
134	0.885706	0	23	6	0	0	22	19	0	0	0	0
134	0.885627	0	0	3	18	0	22	19	0	0	0	0
134	0.885024	0	0	8	0	0	22	19	0	0	0	0
134	0.884956	0	22	6	0	0	22	20	0	0	0	0
134	0.884944	0	11	9	0	0	25	19	0	0	0	0
134	0.884893	0	19	9	0	0	25	20	0	0	0	0
134	0.884771	0	19	8	0	0	25	19	0	0	0	0
134	0.884556	0	19	0	8	0	25	19	0	0	0	0
134	0.884403	0	0	6	0	0	25	19	13	0	0	0
134	0.884152	0	19	15	0	0	25	22	0	0	0	0
134	0.884043	0	0	3	0	0	25	19	0	0	7	0
134	0.883843	0	10	9	0	0	22	0	0	0	0	0
134	0.883442	0	0	9	0	0	22	19	0	0	4	0
134	0.882932	0	0	6	0	0	19	19	0	18	0	0
134	0.88237	0	0	6	0	0	25	19	0	6	0	0
134	0.882119	0	23	3	0	0	22	23	0	0	0	0
134	0.882087	0	0	6	0	0	25	19	0	0	4	0
134	0.881917	0	0	9	0	0	22	19	0	4	0	0
134	0.881733	0	25	3	0	0	22	20	0	0	0	0
134	0.881648	0	20	0	0	0	25	19	0	0	16	0
134	0.881632	0	0	3	0	0	22	19	26	0	0	0
134	0.881421	0	19	3	0	0	25	0	0	0	17	0
134	0.881394	0	0	6	0	4	25	19	0	0	0	0
134	0.881218	0	0	0	7	0	22	19	0	0	0	0
134	0.88083	0	0	6	0	0	19	19	0	8	0	0
134	0.880742	0	0	5	0	0	22	22	0	0	0	0
134	0.880742	0	19	3	0	0	25	25	0	0	0	0
134	0.880704	0	19	3	0	0	25	26	0	0	0	0
134	0.880541	0	0	0	4	0	25	19	0	0	0	0
134	0.880179	0	0	6	0	0	25	19	0	13	0	0
134	0.880122	0	23	12	0	0	25	19	0	0	0	0
134	0.880057	0	0	3	0	0	25	19	0	8	0	0
134	0.87999	0	24	3	0	0	25	19	0	0	0	0
134	0.879889	0	0	3	0	0	22	19	0	26	0	0
134	0.879801	0	0	6	0	0	25	19	4	0	0	0
134	0.879786	0	26	3	0	0	22	20	0	0	0	0
134	0.879752	0	0	0	0	0	22	19	0	0	17	0
134	0.879653	0	22	3	0	0	22	23	0	0	0	0
134	0.879631	0	19	15	0	0	25	0	0	0	0	0
134	0.879624	0	0	6	0	0	22	19	0	0	0	15
134	0.879492	5	22	0	0	0	25	19	0	0	0	0
134	0.879491	0	0	12	0	0	25	19	0	0	16	0
134	0.87913	0	0	3	0	0	22	22	0	0	7	0
134	0.878708	0	22	9	0	0	22	19	0	0	0	0
134	0.878635	0	22	6	0	0	22	22	0	0	0	0
134	0.878601	0	0	0	0	0	22	19	0	0	16	0
134	0.878395	0	22	15	0	0	22	19	0	0	0	0
134	0.878355	0	0	6	5	0	25	19	0	0	0	0
134	0.878237	17	0	3	0	0	25	19	0	0	0	0
134	0.878077	5	0	0	0	0	25	19	0	0	0	0
134	0.878032	0	0	3	0	0	25	19	0	0	26	0
134	0.877898	0	0	6	0	22	25	19	0	0	0	0
134	0.877814	0	0	9	0	0	22	19	0	5	0	0
134	0.877282	0	26	12	0	0	22	19	0	0	0	0
134	0.877165	14	0	6	0	0	25	19	0	0	0	0
134	0.877165	0	14	6	0	0	25	19	0	0	0	0
134	0.877165	0	23	3	0	0	25	20	0	0	0	0
134	0.877165	0	0	6	14	0	25	19	0	0	0	0
134	0.877165	0	0	6	0	14	25	19	0	0	0	0
134	0.877165	0	0	6	0	0	25	19	14	0	0	0
134	0.877165	0	0	6	0	0	25	19	0	14	0	0
134	0.877165	0	0	6	0	0	25	19	0	0	14	0
134	0.877165	0	0	6	0	0	25	19	0	0	0	14
134	0.876699	0	0	0	0	0	25	19	0	0	13	0
134	0.876656	24	0	6	0	0	22	19	0	0	0	0
134	0.876503	0	20	6	0	0	22	23	0	0	0	0
134	0.876202	0	19	5	0	0	25	22	0	0	0	0
134	0.876152	0	0	3	0	16	25	19	0	0	0	0
134	0.876057	5	0	6	0	0	25	19	0	0	0	0
134	0.875747	0	19	6	0	0	22	0	0	0	16	0
134	0.875497	0	0	2	0	0	25	22	0	0	0	0
134	0.875482	0	10	9	0	0	22	22	0	0	0	0
134	0.875478	0	0	6	8	0	22	19	0	0	0	0
134	0.875433	0	0	15	0	0	22	20	0	0	0	0
134	0.875389	0	0	3	8	0	25	19	0	0	0	0
134	0.875329	0	0	6	18	0	19	19	0	0	0	0
134	0.874868	0	0	6	0	0	25	19	22	0	0	0
134	0.87486	18	19	0	0	0	25	19	0	0	0	0
134	0.874743	0	19	0	0	0	25	19	0	0	25	0
134	0.87473	0	0	3	17	0	25	19	0	0	0	0
134	0.87469	0	20	0	0	0	25	22	0	0	0	0
134	0.874391	0	13	3	0	0	25	22	0	0	0	0
134	0.874083	0	0	15	0	0	22	19	0	0	7	0
134	0.874057	0	0	9	0	13	22	19	0	0	0	0
134	0.874016	0	19	0	17	0	25	19	0	0	0	0
134	0.873995	17	19	0	0	0	25	19	0	0	0	0
136	0.873965	0	0	9	5	0	22	19	0	0	0	0
136	0.87376	0	20	9	0	0	25	10	0	0	0	0
137	0.873627	0	19	0	0	0	25	19	0	0	26	0
137	0.873576	0	0	3	0	0	22	22	0	0	16	0
137	0.873492	0	0	9	0	0	22	19	0	0	5	0
137	0.873445	0	19	0	0	0	25	23	0	0	0	0
137	0.873349	0	0	3	0	0	25	19	0	0	25	0
137	0.873273	0	22	9	0	0	22	10	0	0	0	0
137	0.873207	0	13	9	0	0	22	19	0	0	0	0
155	0.873198	0	13	0	0	0	25	19	0	0	0	0
155	0.873184	0	0	3	0	0	25	23	0	0	0	0
155	0.873089	0	0	6	0	0	22	13	0	0	0	0
155	0.873055	0	19	15	0	0	22	23	0	0	0	0
155	0.872939	0	20	18	0	0	22	19	0	0	0	0
155	0.872916	0	25	12	0	0	22	19	0	0	0	0
155	0.872875	0	22	15	0	0	22	20	0	0	0	0
186	0.87287	0	0	6	0	0	19	22	0	0	8	0
186	0.872864	0	0	6	0	0	22	19	0	7	0	0
186	0.872827	0	0	9	0	0	25	19	0	0	0	2
186	0.87263	0	16	3	0	0	25	19	0	0	0	0
187	0.872601	0	0	15	0	0	22	19	0	0	0	15
187	0.872564	0	0	6	0	0	25	19	5	0	0	0
187	0.872556	0	23	5	0	0	25	19	0	0	0	0
187	0.872556	0	10	18	0	0	25	19	0	0	0	0
187	0.872525	0	22	3	0	0	25	20	0	0	0	0
187	0.872291	0	20	9	0	0	22	22	0	0	0	0
187	0.872221	0	0	6	0	0	25	19	0	0	5	0
187	0.872078	0	0	3	0	13	25	22	0	0	0	0
187	0.871903	0	0	18	0	0	22	19	0	0	0	12
188	0.871894	0	20	8	0	0	25	19	0	0	0	0
188	0.871742	0	23	3	0	0	25	19	0	0	0	0
188	0.871607	0	0	3	0	7	25	19	0	0	0	0
211	0.871538	0	11	6	0	0	25	22	0	0	0	0
211	0.871073	0	19	6	0	0	22	23	0	0	0	0
211	0.870972	0	19	3	0	0	25	0	0	0	16	0
211	0.87093	0	20	9	0	0	22	20	0	0	0	0
211	0.870794	0	25	2	0	0	25	19	0	0	0	0
211	0.870711	0	20	15	0	0	25	19	0	0	0	0
211	0.870676	0	22	0	4	0	25	19	0	0	0	0
211	0.87062	0	19	18	0	0	22	20	0	0	0	0
211	0.870402	0	22	2	0	0	25	22	0	0	0	0
211	0.870359	0	0	6	0	0	22	22	0	0	4	0
211	0.870331	0	19	6	0	0	25	13	0	0	0	0
211	0.870321	0	0	3	13	0	25	22	0	0	0	0
211	0.870295	0	22	0	0	0	22	19	0	0	0	15
211	0.870226	0	19	8	0	0	22	0	0	0	0	0
211	0.870198	0	0	6	0	13	22	22	0	0	0	0
211	0.870147	0	0	12	0	0	22	19	0	9	0	0
211	0.870085	0	22	3	0	0	25	23	0	0	0	0
211	0.869925	0	19	15	0	0	25	20	0	0	0	0
211	0.869905	0	19	6	0	0	22	24	0	0	0	0
211	0.869397	0	0	3	0	0	22	19	18	0	0	0
211	0.869324	0	0	6	4	0	22	22	0	0	0	0
211	0.869236	0	0	6	0	0	19	19	0	17	0	0
211	0.869169	0	22	12	0	0	25	19	0	0	0	0
226	0.869085	0	0	6	0	0	22	22	0	0	5	0
226	0.868963	0	23	0	0	0	25	19	0	0	0	0
226	0.868953	0	0	9	0	0	25	19	0	0	0	11
226	0.868874	0	0	12	0	0	25	19	0	0	7	0
226	0.868804	0	22	12	0	0	25	20	0	0	0	0
226	0.868587	0	0	6	0	0	22	22	0	4	0	0
226	0.868311	0	0	9	0	4	22	19	0	0	0	0
226	0.86824	0	22	5	0	0	22	0	0	0	0	0
226	0.868133	0	26	3	0	0	25	19	0	0	0	0
226	0.868103	0	22	15	0	0	25	19	0	0	0	0
226	0.867965	0	19	9	0	0	22	13	0	0	0	0
226	0.867959	0	19	3	0	0	25	0	0	0	26	0
226	0.867631	0	0	6	0	0	25	19	23	0	0	0
[truncated: 936 more rows]

## Sheet: Selected Results
A selection of results showing the rules in the [x y z] format described in the text (this corresponds exactly to Table 3).
The coding of rules (0..27) to [x y z] format is provided to the right of the data table.
SIC1
R2	CLB5	CDC20	CLN3	SWI6_SBF	CLN1	CLN2	CLB6	SWI4_SBF	CDC28	MBP1_MBF	CDC6		Rule #
0.688828	3 3 1	---	---	---	---	---	---	---	---	1 1 3	3 2 1		0	---
0.65967	2 3 1	---	---	---	---	---	---	---	---	1 1 3	3 2 1		1	1 1 1
0.653114	3 3 1	---	---	---	---	---	---	---	---	1 2 3	3 1 1		2	1 1 2
0.643399	3 3 1	---	---	---	---	---	---	3 1 1	---	1 1 3	3 3 1		3	1 1 3
0.642623	3 3 1	---	---	---	---	---	---	3 2 1	---	1 1 3	3 2 1		4	1 2 1
0.636502	2 3 1	---	---	---	---	---	---	---	---	1 2 3	3 1 1		5	1 2 2
0.631543	3 3 1	---	---	---	---	---	---	3 1 1	---	1 2 3	3 2 1		6	1 2 3
0.631459	3 3 1	---	3 1 3	---	---	---	---	---	---	1 2 3	3 2 1		7	1 3 1
CLB5													8	1 3 2
R2	SIC1	CDC20	CLN3	SWI6_SBF	CLN1	CLN2	CLB6	SWI4_SBF	CDC28	MBP1_MBF	CDC6		9	1 3 3
0.881432	---	1 3 3	---	---	---	3 1 1	3 2 1	---	---	---	3 2 1		10	2 1 1
0.876688	---	1 3 2	---	---	---	3 1 1	3 2 1	---	---	---	3 2 2		11	2 1 2
0.874805	3 2 2	1 3 2	---	---	---	3 1 1	3 2 1	---	---	---	---		12	2 1 3
0.871078	---	1 2 3	---	---	---	3 1 1	3 3 1	---	---	---	3 2 1		13	2 2 1
0.868861	---	1 2 3	---	---	---	3 2 1	3 2 1	---	---	---	3 2 1		14	2 2 2
0.862133	---	1 3 3	---	---	---	3 2 1	3 2 1	---	---	---	3 1 1		15	2 2 3
0.86213	---	1 3 3	---	---	---	3 1 1	3 3 1	---	---	---	3 1 1		16	2 3 1
0.860223	---	2 3 3	---	---	---	3 2 1	3 2 1	---	---	---	3 1 1		17	2 3 2
0.858848	---	2 3 3	---	---	---	3 2 1	3 2 1	---	---	---	2 1 1		18	2 3 3
0.858848	---	1 2 2	---	---	---	3 2 1	3 2 1	---	---	---	3 2 2		19	3 1 1
0.856918	---	1 3 2	---	---	---	3 2 1	3 2 1	---	---	---	3 1 2		20	3 1 2
0.856447	---	1 3 2	---	---	---	3 1 1	3 2 1	---	---	---	3 2 1		21	3 1 3
0.85565	---	1 2 3	---	---	---	3 1 1	3 2 1	---	---	---	3 3 1		22	3 2 1
0.854042	3 2 2	1 3 3	---	---	---	3 1 1	2 2 1	---	---	---	---		23	3 2 2
0.854042	2 1 1	1 3 3	---	---	---	3 1 1	3 3 2	---	---	---	---		24	3 2 3
0.852232	3 2 2	1 3 2	---	---	3 2 1	3 1 1	---	---	---	---	---		25	3 3 1
0.851725	---	1 3 3	---	---	---	3 1 1	3 3 2	---	---	---	3 1 1		26	3 3 2
0.85135	---	1 3 3	---	---	---	3 1 1	2 2 1	---	---	---	3 2 1		27	3 3 3
0.851195	---	1 3 3	---	---	---	3 1 1	3 3 2	---	---	---	2 1 1
0.851195	---	1 3 3	---	---	---	3 1 1	2 2 1	---	---	---	3 2 2
0.850989	---	---	---	---	3 2 1	3 1 1	3 3 1	---	---	---	3 2 1
0.850834	3 2 1	1 3 3	---	---	---	3 1 1	3 2 1	---	---	---	---
0.850455	---	2 3 3	---	---	---	3 1 1	3 3 1	---	---	---	2 1 1
0.850455	---	1 2 2	---	---	---	3 1 1	3 3 1	---	---	---	3 2 2
0.850207	3 2 1	1 3 2	---	---	---	3 1 1	3 2 1	---	---	---	---
CDC20
R2	SIC1	CLB5	CLN3	SWI6_SBF	CLN1	CLN2	CLB6	SWI4_SBF	CDC28	MBP1_MBF	CDC6
0.702508	---	---	2 1 3	1 3 1	1 3 3	1 1 3	---	---	---	---	---
0.701498	3 1 2	---	---	1 3 1	1 2 3	1 2 3	---	---	---	---	---
0.695053	3 1 2	---	---	1 3 1	1 1 3	---	1 3 3	---	---	---	---
0.694297	3 1 2	---	---	1 3 1	1 1 3	1 3 3	---	---	---	---	---
0.693452	---	---	2 1 3	1 3 1	1 2 3	1 2 3	---	---	---	---	---
0.689599	---	---	1 1 3	1 3 1	1 3 3	1 1 3	---	---	---	---	---
0.688223	2 1 2	---	---	1 3 1	1 2 3	1 2 3	---	---	---	---	---
0.687984	3 1 2	---	---	1 3 1	1 3 3	1 1 3	---	---	---	---	---
0.687153	3 1 2	---	---	1 3 1	---	1 1 3	1 3 3	---	---	---	---
0.686778	3 1 1	---	---	1 3 1	1 3 3	1 1 3	---	---	---	---	---
0.685842	3 1 1	---	---	1 3 1	---	1 1 3	1 3 3	---	---	---	---
0.68546	---	---	2 1 3	2 3 1	1 3 3	1 1 3	---	---	---	---	---
0.684018	---	---	3 1 3	1 3 1	1 2 3	1 2 3	---	---	---	---	---
0.683687	3 1 2	---	---	---	1 1 3	---	1 3 3	---	---	---	2 3 1
0.683654	---	---	---	1 3 1	1 1 3	---	1 2 3	---	---	---	---
0.682993	3 1 2	---	---	---	1 3 3	1 1 3	---	---	---	---	2 3 1
0.682783	---	---	---	1 3 1	1 1 3	1 3 3	---	---	---	---	2 2 1
0.682331	---	---	3 1 3	1 3 1	1 3 3	1 1 3	---	---	---	---	---
0.682236	2 1 2	---	---	2 3 1	1 2 3	1 2 3	---	---	---	---	---
0.681995	---	---	2 1 3	2 3 1	1 2 3	1 2 3	---	---	---	---	---
0.681449	3 1 2	---	---	---	1 2 3	1 2 3	---	---	---	---	2 3 1
0.68113	2 1 2	---	---	1 3 1	1 1 3	---	1 3 3	---	---	---	---
0.680982	---	---	---	1 3 1	1 1 3	1 3 2	---	---	---	---	2 2 1
0.680869	3 1 2	1 2 3	---	---	1 2 3	---	---	---	---	---	2 3 1
0.680413	---	---	---	1 3 1	1 2 3	1 2 2	---	---	---	---	2 2 1
0.680186	3 1 2	---	---	2 3 1	1 2 3	1 2 3	---	---	---	---	---
CLN3
R2	SIC1	CLB5	CDC20	SWI6_SBF	CLN1	CLN2	CLB6	SWI4_SBF	CDC28	MBP1_MBF	CDC6
0.792199	---	---	2 3 3	1 2 3	---	3 1 3	---	---	---	---	3 1 1
0.777392	---	---	2 2 3	1 2 3	---	3 1 3	---	---	---	---	3 2 1
0.769878	3 3 3	---	---	1 1 3	---	3 1 3	---	---	---	---	3 2 1
0.769878	---	3 3 3	---	1 1 3	---	3 1 3	---	---	---	---	3 2 1
0.769878	---	---	3 3 3	1 1 3	---	3 1 3	---	---	---	---	3 2 1
0.769878	---	---	---	1 1 3	3 3 3	3 1 3	---	---	---	---	3 2 1
0.769878	---	---	---	1 1 3	---	3 1 3	3 3 3	---	---	---	3 2 1
0.769878	---	---	---	1 1 3	---	3 1 3	---	3 3 3	---	---	3 2 1
0.769878	---	---	---	1 1 3	---	3 1 3	---	---	3 3 3	---	3 2 1
0.769878	---	---	---	1 1 3	---	3 1 3	---	---	---	3 3 3	3 2 1
0.767909	---	---	---	1 1 3	---	3 1 3	---	3 3 2	---	---	3 2 1
0.767569	---	---	2 3 3	2 2 3	---	3 1 3	---	---	---	---	3 1 1
0.764985	---	---	---	1 2 3	---	3 1 3	---	2 3 3	---	---	3 1 1
0.759052	---	---	---	1 2 3	---	3 1 3	---	---	2 3 3	---	3 1 1
0.758611	---	---	---	1 2 3	---	3 1 3	---	---	---	3 3 2	3 1 1
0.756647	---	---	---	1 2 3	---	3 1 3	---	2 3 2	---	---	3 1 1
0.755608	---	---	---	1 1 3	---	3 1 3	---	---	2 3 3	---	3 2 1
0.752812	---	---	2 3 3	1 1 3	---	3 1 3	---	---	---	---	3 2 1
0.752406	2 3 3	---	---	1 2 3	---	3 1 3	---	---	---	---	3 1 1
0.752295	3 3 3	---	---	1 2 3	---	3 1 3	---	---	---	---	3 1 1
0.752295	---	3 3 3	---	1 2 3	---	3 1 3	---	---	---	---	3 1 1
0.752295	---	---	3 3 3	1 2 3	---	3 1 3	---	---	---	---	3 1 1
0.752295	---	---	---	1 2 3	3 3 3	3 1 3	---	---	---	---	3 1 1
0.752295	---	---	---	1 2 3	---	3 1 3	3 3 3	---	---	---	3 1 1
0.752295	---	---	---	1 2 3	---	3 1 3	---	3 3 3	---	---	3 1 1
0.752295	---	---	---	1 2 3	---	3 1 3	---	---	3 3 3	---	3 1 1
0.752295	---	---	---	1 2 3	---	3 1 3	---	---	---	3 3 3	3 1 1
0.749575	---	---	---	1 1 3	---	3 1 3	---	---	3 3 2	---	3 2 1
0.748919	---	---	---	2 2 3	---	3 1 3	---	---	---	3 3 2	3 1 1
0.746459	---	---	---	1 2 3	---	3 1 3	---	---	---	---	3 2 2
0.746238	---	3 2 2	---	1 2 3	---	3 1 3	---	---	---	---	3 2 1
0.744326	---	---	---	1 2 3	---	3 1 3	---	1 3 3	---	---	3 1 1
0.743956	---	---	---	1 2 3	---	3 1 3	---	3 3 2	---	---	3 1 1
0.740528	---	---	2 2 3	2 2 3	---	3 1 3	---	---	---	---	3 2 1
0.740031	---	3 3 2	---	1 1 3	---	3 1 3	---	---	---	---	3 2 1
SWI6_SBF
R2	SIC1	CLB5	CDC20	CLN3	CLN1	CLN2	CLB6	SWI4_SBF	CDC28	MBP1_MBF	CDC6
0.619523	---	---	---	1 3 3	---	---	3 1 1	---	3 1 3	1 3 3	---
0.607123	---	---	---	1 1 3	---	---	3 1 1	---	---	1 3 3	2 3 3
0.598856	---	---	---	1 2 3	---	---	3 1 1	---	---	1 3 2	1 3 1
0.598463	---	---	---	1 2 3	---	---	3 1 2	---	---	1 3 2	---
0.596296	---	---	---	1 3 3	---	---	3 1 1	---	2 1 3	1 3 3	---
0.595649	---	---	---	1 1 3	---	---	3 1 2	---	---	1 3 2	2 3 3
0.595051	---	---	---	1 3 3	---	---	3 1 1	---	3 1 2	1 3 3	---
0.593287	---	---	---	1 2 3	---	---	3 2 2	---	3 1 3	1 3 3	---
0.591572	---	---	---	1 2 3	---	---	3 1 2	---	---	1 3 3	1 2 2
0.59042	---	---	---	1 2 3	---	---	3 1 1	---	3 2 3	1 3 3	---
0.581974	---	---	---	1 2 3	---	---	3 2 2	---	3 1 2	1 3 3	---
0.581703	---	---	---	1 2 3	---	---	3 1 2	---	3 2 3	1 3 2	---
0.581487	---	---	---	1 2 3	---	3 2 2	---	---	3 1 3	1 3 3	---
0.580429	---	---	---	1 1 3	---	---	3 1 2	---	---	1 3 3	1 3 3
CLN1
R2	SIC1	CLB5	CDC20	CLN3	SWI6_SBF	CLN2	CLB6	SWI4_SBF	CDC28	MBP1_MBF	CDC6
0.943269	---	---	1 2 3	---	---	3 3 1	3 1 1	---	---	---	---
0.930482	---	3 1 1	1 3 3	---	---	3 3 1	3 1 1	---	---	---	---
0.928194	---	3 1 1	1 2 3	---	---	3 3 1	---	---	---	---	---
0.926341	---	3 1 1	1 3 3	---	---	3 2 1	---	---	---	---	---
0.924144	---	3 1 1	1 2 3	---	---	3 3 1	3 2 1	---	---	---	---
0.922158	---	3 2 1	1 2 3	---	---	3 3 1	3 1 1	---	---	---	---
0.917377	---	---	1 2 3	---	---	3 2 1	---	---	---	---	---
0.916268	---	---	1 1 3	---	---	3 3 1	3 1 1	---	---	2 3 2	---
0.915054	---	---	1 1 3	---	---	3 3 1	3 2 1	---	---	---	---
0.911936	---	3 1 2	1 3 3	---	---	3 3 1	3 1 1	---	---	---	---
0.911585	---	---	1 1 3	---	---	3 3 1	3 1 1	---	---	2 3 1	---
0.907676	---	---	1 2 2	---	---	3 3 1	3 1 1	---	---	---	---
0.907048	---	3 1 2	1 2 3	---	---	3 3 1	3 2 1	---	---	---	---
0.906393	---	3 2 1	1 1 3	---	---	3 3 1	3 2 1	---	---	---	---
0.903495	---	---	1 1 3	---	---	3 2 1	3 1 1	---	2 3 3	---	---
0.90349	---	2 1 1	1 3 3	---	---	3 3 1	3 1 1	---	---	---	---
0.903111	---	3 2 1	1 2 3	---	---	3 2 1	---	---	---	---	---
0.903071	---	---	1 3 3	---	---	3 2 1	3 1 1	---	---	---	---
0.902753	---	---	1 2 3	---	---	3 2 1	3 2 1	---	---	---	---
0.902213	---	---	1 2 3	---	---	3 2 1	3 1 1	---	---	1 3 2	---
0.90133	---	3 1 1	1 2 3	---	---	3 3 1	3 2 2	---	---	---	---
0.900652	---	---	1 1 3	---	---	3 2 1	3 1 1	---	1 3 3	---	---
0.900649	---	3 2 2	1 2 3	---	---	3 3 1	3 1 1	---	---	---	---
CLN2
R2	SIC1	CLB5	CDC20	CLN3	SWI6_SBF	CLN1	CLB6	SWI4_SBF	CDC28	MBP1_MBF	CDC6
0.876823	---	---	---	---	---	3 2 1	---	---	---	---	---
0.836982	---	---	---	---	---	3 3 1	3 1 1	---	---	---	---
0.835384	---	3 1 1	---	---	---	3 3 1	---	---	---	---	---
0.812228	---	3 2 1	---	---	---	3 3 1	3 1 1	---	---	---	---
0.812206	---	3 2 1	---	---	---	3 2 1	---	---	---	---	---
0.78602	---	3 1 1	---	---	---	3 3 1	3 2 1	---	---	---	---
0.778553	---	3 1 1	---	---	---	3 3 1	3 2 2	---	---	---	---
0.77819	---	3 2 1	1 1 3	---	---	3 3 1	---	---	---	---	---
0.775652	---	---	1 2 3	---	---	3 3 1	3 1 1	---	---	---	---
0.774009	---	3 2 2	---	---	---	3 3 1	3 1 1	---	---	---	---
0.774	---	3 3 1	1 1 3	---	---	3 3 1	3 1 1	---	---	---	---
0.772992	---	3 2 1	1 2 3	---	---	3 3 1	3 1 1	---	---	---	---
0.769297	---	3 1 1	1 2 3	---	---	3 3 1	---	---	---	---	---
0.76742	---	3 1 2	---	---	---	3 3 1	---	---	---	---	---
0.764941	---	3 2 1	1 1 3	---	---	3 3 1	3 2 1	---	---	---	---
0.764508	---	---	2 2 3	---	---	3 3 1	3 1 1	---	---	---	---
0.763343	---	3 2 1	---	---	---	3 3 1	3 1 2	---	---	---	---
0.762638	---	3 1 1	2 2 3	---	---	3 3 1	---	---	---	---	---
0.760351	---	---	1 1 3	---	---	3 3 1	3 2 1	---	---	---	---
CLB6
R2	SIC1	CLB5	CDC20	CLN3	SWI6_SBF	CLN1	CLN2	SWI4_SBF	CDC28	MBP1_MBF	CDC6
0.714087	---	3 3 1	---	---	---	3 2 1	3 1 1	---	---	3 1 2	---
0.705979	3 3 1	---	---	---	---	3 2 1	3 1 1	---	---	3 2 1	---
0.70522	3 3 1	---	---	---	---	3 3 1	3 1 1	---	---	3 1 1	---
0.70225	---	3 3 1	---	---	---	3 1 1	3 1 1	---	---	3 2 2	---
0.701685	---	3 3 1	---	---	---	3 2 2	3 1 1	---	---	3 1 2	---
0.701392	---	3 3 1	---	---	---	3 2 1	3 1 2	---	---	3 1 2	---
0.70076	---	3 3 1	---	---	---	3 2 1	3 1 1	---	---	3 2 1	---
0.697783	3 2 1	---	---	---	---	3 2 1	3 1 1	---	---	3 3 1	---
0.697393	---	3 3 1	---	---	---	3 1 1	3 1 1	---	---	3 2 3	---
0.697208	---	3 3 1	---	---	---	3 1 1	3 2 1	---	---	3 2 1	---
0.696979	3 2 1	---	---	---	---	3 3 1	3 1 1	---	---	3 2 1	---
0.696921	---	3 3 1	---	---	---	---	3 1 1	---	---	3 1 2	---
0.696686	---	3 3 1	---	---	---	3 2 1	3 1 1	---	---	3 1 3	---
0.696088	---	3 3 2	---	---	---	3 2 1	3 1 1	---	---	3 1 2	---
0.690694	---	3 3 1	---	---	---	3 2 2	3 1 1	---	---	3 1 1	---
0.690037	---	3 2 1	---	---	---	3 3 1	3 1 2	---	---	3 1 2	---
SWI4_SBF
R2	SIC1	CLB5	CDC20	CLN3	SWI6_SBF	CLN1	CLN2	CLB6	CDC28	MBP1_MBF	CDC6
0.782488	3 2 2	---	---	3 2 2	---	2 1 1	---	---	---	1 3 3	---
0.782488	3 2 2	---	---	2 1 1	---	3 2 2	---	---	---	1 3 3	---
0.782488	2 1 1	---	---	3 2 2	---	3 2 2	---	---	---	1 3 3	---
0.780576	---	---	---	3 1 2	3 3 2	---	---	---	---	1 3 3	2 1 2
0.780576	---	---	---	3 1 2	2 2 1	---	---	---	---	1 3 3	3 2 3
0.767571	---	---	---	3 1 2	2 3 2	---	---	---	---	1 3 3	2 1 2
0.767571	---	---	---	3 1 2	1 2 1	---	---	---	---	1 3 3	3 2 3
0.764113	---	---	---	3 1 2	3 3 1	---	---	---	---	1 3 3	2 1 2
0.763495	---	---	---	3 2 3	2 2 1	---	---	---	---	1 3 3	2 1 2
0.763495	---	---	---	2 1 2	3 3 2	---	---	---	---	1 3 3	2 1 2
0.763495	---	---	---	2 1 2	2 2 1	---	---	---	---	1 3 3	3 2 3
0.763275	---	1 2 3	---	---	---	---	---	3 2 1	---	1 3 3	3 1 2
0.763185	3 2 2	---	---	3 2 2	---	---	---	---	---	1 3 3	1 1 2
0.763185	3 2 2	---	---	2 1 1	---	---	---	---	---	1 3 3	2 2 3
0.763185	2 1 1	---	---	3 2 2	---	---	---	---	---	1 3 3	2 2 3
0.762594	3 2 2	---	---	3 2 2	2 1 1	---	---	---	---	1 3 3	---
0.762594	3 2 2	---	---	2 1 1	3 2 2	---	---	---	---	1 3 3	---
0.762594	2 1 1	---	---	3 2 2	3 2 2	---	---	---	---	1 3 3	---
0.762294	---	---	---	3 1 1	3 3 2	---	---	---	---	1 3 3	2 1 2
0.762294	---	---	---	3 1 1	2 2 1	---	---	---	---	1 3 3	3 2 3
0.760874	---	2 2 3	---	---	---	---	---	2 2 1	---	1 3 3	3 1 2
0.760874	---	1 1 2	---	---	---	---	---	3 3 2	---	1 3 3	3 1 2
0.760404	3 1 1	2 2 3	---	---	---	3 2 2	---	---	---	1 3 2	---
CDC28
R2	SIC1	CLB5	CDC20	CLN3	SWI6_SBF	CLN1	CLN2	CLB6	SWI4_SBF	MBP1_MBF	CDC6
0.509672	---	---	---	2 3 3	---	1 1 3	---	3 1 1	---	---	3 2 3
0.507989	---	---	---	---	---	1 1 3	---	3 1 1	2 3 3	---	3 2 3
0.503746	---	---	---	---	---	1 2 3	---	3 1 1	---	3 2 3	3 2 3
0.497967	---	---	---	---	3 2 1	2 1 3	---	---	---	3 2 2	3 2 3
0.493969	---	---	---	---	3 2 1	3 2 3	---	---	---	3 1 2	3 2 2
0.491827	3 3 3	---	---	---	---	1 1 3	---	3 1 1	---	---	3 2 3
0.491827	---	3 3 3	---	---	---	1 1 3	---	3 1 1	---	---	3 2 3
0.491827	---	---	3 3 3	---	---	1 1 3	---	3 1 1	---	---	3 2 3
0.491827	---	---	---	3 3 3	---	1 1 3	---	3 1 1	---	---	3 2 3
0.491827	---	---	---	---	3 3 3	1 1 3	---	3 1 1	---	---	3 2 3
0.491827	---	---	---	---	---	1 1 3	3 3 3	3 1 1	---	---	3 2 3
0.491827	---	---	---	---	---	1 1 3	---	3 1 1	3 3 3	---	3 2 3
0.491827	---	---	---	---	---	1 1 3	---	3 1 1	---	3 3 3	3 2 3
0.487765	---	3 3 2	---	---	---	1 1 3	---	3 1 1	---	3 2 3	---
MBP1_MBF
R2	SIC1	CLB5	CDC20	CLN3	SWI6_SBF	CLN1	CLN2	CLB6	SWI4_SBF	CDC28	CDC6
0.623773	1 2 3	---	---	---	2 1 3	---	---	3 3 1	1 2 3	---	---
0.623666	1 2 3	---	---	---	2 1 3	---	---	3 3 1	---	---	---
0.621596	1 2 3	---	---	---	1 1 3	---	---	3 3 1	1 2 3	---	---
0.616767	1 2 3	---	---	---	1 1 3	---	---	3 3 1	---	---	---
0.613246	1 3 3	---	---	---	2 1 3	---	---	3 3 1	1 1 3	---	---
0.60732	1 3 3	---	---	---	3 1 3	---	---	3 3 1	1 1 3	---	---
0.60473	1 2 3	---	---	---	3 1 3	---	---	3 3 1	1 2 3	---	---
0.597951	1 3 3	---	---	---	1 1 3	---	---	3 3 1	1 1 3	---	---
0.592839	1 2 3	---	---	---	3 1 3	---	---	3 3 1	---	---	---
0.590343	1 3 3	---	---	---	2 1 3	---	---	3 3 1	2 1 3	---	---
0.587192	1 2 3	---	---	---	1 1 3	---	---	3 3 1	2 2 3	---	---
0.583489	1 3 3	---	---	---	1 1 3	---	---	3 2 1	1 2 3	---	---
0.582525	1 2 3	---	---	---	2 1 3	---	---	3 3 1	2 2 3	---	---
0.581892	1 3 3	---	---	---	1 1 3	---	---	3 3 1	2 1 3	---	---
0.58013	1 2 3	---	---	---	2 2 3	---	---	3 3 1	1 1 3	---	---
CDC6
R2	SIC1	CLB5	CDC20	CLN3	SWI6_SBF	CLN1	CLN2	CLB6	SWI4_SBF	CDC28	MBP1_MBF
0.764353	3 1 1	---	3 3 1	3 2 1	---	---	---	3 1 3	---	---	---
0.75768	3 2 1	---	---	3 1 1	1 3 2	---	---	---	---	---	---
0.754312	3 1 1	---	3 3 1	3 1 1	---	---	---	3 2 3	---	---	---
0.752432	3 1 1	---	3 3 2	3 1 1	---	---	---	3 2 3	---	---	---
0.751319	3 2 1	---	3 3 2	3 1 1	---	---	---	---	---	---	---
0.741315	3 2 1	---	---	3 1 1	1 3 1	---	---	---	---	---	---
0.73366	3 1 1	---	3 3 1	3 1 1	---	---	3 2 3	---	---	---	---
0.73359	3 1 1	---	3 3 1	3 2 2	---	---	---	3 1 3	---	---	---
0.733288	3 2 1	---	3 3 1	3 1 1	---	---	---	3 1 3	---	---	---
0.729907	3 1 1	---	3 3 2	3 1 1	---	3 2 3	---	---	---	---	---
0.729433	3 2 1	---	---	3 2 1	---	---	---	---	---	---	---
0.728082	3 1 1	---	3 3 1	3 2 1	---	3 1 3	---	---	---	---	---
0.72714	3 2 1	---	---	3 1 1	2 3 2	---	---	---	---	---	---
0.726359	3 1 1	---	2 3 1	3 2 1	---	---	---	---	---	---	---
0.726048	3 1 1	---	3 3 1	3 1 2	---	---	---	3 2 3	---	---	---
0.725973	3 1 1	---	3 3 2	3 1 1	---	---	3 2 3	---	---	---	---
0.723826	3 1 1	---	3 3 1	3 2 1	---	---	---	---	---	---	---
0.723692	3 1 1	---	3 3 1	3 1 1	---	3 2 3	---	---	---	---	---
0.721822	3 1 1	---	---	3 1 1	1 3 3	---	---	3 2 3	---	---	---
0.721189	3 1 1	---	3 3 2	3 1 2	---	---	---	3 2 3	---	---	---
0.720255	3 2 1	---	3 2 1	3 2 1	---	---	---	---	---	---	---
0.719979	3 2 1	---	3 3 1	3 1 1	---	---	---	---	3 2 1	---	---
0.719879	3 1 1	---	---	3 1 1	2 3 3	---	---	3 2 3	---	---	---
0.719671	3 2 1	---	3 3 1	3 1 2	---	---	---	3 1 3	---	---	---
0.718504	3 1 1	---	---	3 1 2	1 3 3	---	---	3 2 3	---	---	---
0.717692	3 1 1	---	3 3 1	3 2 1	---	---	---	3 1 2	---	---	---
0.717497	3 2 1	---	---	3 1 1	1 3 3	---	---	---	---	---	---
0.717196	3 1 1	---	3 3 2	3 2 1	---	---	---	3 1 3	---	---	---
0.713969	3 1 1	---	3 3 1	3 1 1	1 3 2	---	---	---	---	---	---
0.71298	3 1 1	---	---	3 1 1	1 3 2	---	---	3 2 3	---	---	---
0.711139	3 1 1	---	3 2 1	3 2 1	---	---	---	3 2 3	---	---	---
0.710984	3 2 1	---	---	3 1 2	1 3 2	---	---	---	---	---	---
0.710819	3 1 1	---	3 3 1	3 1 2	---	---	3 2 3	---	---	---	---
0.710283	3 1 1	---	3 3 1	3 2 2	---	---	---	3 1 2	---	---	---
0.709974	3 2 1	3 2 1	3 3 1	3 1 1	---	---	---	---	---	---	---
0.709705	3 1 1	---	---	3 1 1	2 3 2	---	---	3 2 3	---	---	---
0.70962	3 1 1	---	---	3 1 2	1 3 2	---	---	3 2 3	---	---	---
0.708591	3 1 1	---	---	3 2 2	---	---	---	3 2 3	---	---	---
0.708458	3 2 1	---	3 2 1	3 1 1	1 3 2	---	---	---	---	---	---
0.708323	---	---	---	---	---	---	---	---	---	---	---
